# Supplementary material for: Optimizing methods for virome analysis based on studies of a synthetic viral community
Source: mSystems. 2026 Jun 2;11(6):e00188-26. doi: 10.1128/msystems.00188-26 (PMC13289072; doi:10.1128/msystems.00188-26)
Supplement: Supplemental Tables — Tables S1 to S15. [file msystems.00188-26-s0005.xlsx]

## Sheet: S1_basemod_genotype
Table S1. Genotype information of T4 variants used in this study.
Phage	Variant	Genotype	Bacterial host used for propagation	bacteria genotype
T4	C	amC87g42, amE51g56, rNB5060, alc	CR63	𝜆-, serU60(AS), lamB63
T4	hmC	⍺gt1, βgt7	DH10B	F- mcrA Δ(mrr-hsdRMA-mcrBC)
T4	glu-hmC	wild type	DH10B	F- mcrA Δ(mrr-hsdRMA-mcrBC)

## Sheet: S2_unspiked_sample_ref_mapping
Table S2. Mapping of reads from unspiked samples to VirMock1 community viruses
Experiment	Sample_ID	Sample_type	Mock_Community	Treatment	Nuclease	Amplification	VC_aliquot	reference_genome	mapped_ref_reads	sum_ref_len	total_reads	ref_rpkm
stool spike-in	49A	stool	no mock community	VP1	1X	unamplified	250415	Adeno-associated virus vector	0	3300	4080462	0
stool spike-in	49A	stool	no mock community	VP1	1X	unamplified	250415	Enterobacteria phage M13	0	6407	4080462	0
stool spike-in	49A	stool	no mock community	VP1	1X	unamplified	250415	Enterobacteria phage T4	1	168903	4080462	0.00145095
stool spike-in	49A	stool	no mock community	VP1	1X	unamplified	250415	Enterobacteria phage lambda	0	48502	4080462	0
stool spike-in	49A	stool	no mock community	VP1	1X	unamplified	250415	Murine hepatitis virus strain A59	0	31335	4080462	0
stool spike-in	49A	stool	no mock community	VP1	1X	unamplified	250415	Pseudomonas phage phi-6	0	13385	4080462	0
stool spike-in	49A	stool	no mock community	VP1	1X	unamplified	250415	Vaccinia virus WR	0	194711	4080462	0
stool spike-in	49A	stool	no mock community	VP1	1X	unamplified	250415	phage MS2	0	3569	4080462	0
stool spike-in	49B	stool	no mock community	VP1	1X	unamplified	250415	Adeno-associated virus vector	0	3300	4782087	0
stool spike-in	49B	stool	no mock community	VP1	1X	unamplified	250415	Enterobacteria phage M13	0	6407	4782087	0
stool spike-in	49B	stool	no mock community	VP1	1X	unamplified	250415	Enterobacteria phage T4	2	168903	4782087	0.00247614
stool spike-in	49B	stool	no mock community	VP1	1X	unamplified	250415	Enterobacteria phage lambda	0	48502	4782087	0
stool spike-in	49B	stool	no mock community	VP1	1X	unamplified	250415	Murine hepatitis virus strain A59	0	31335	4782087	0
stool spike-in	49B	stool	no mock community	VP1	1X	unamplified	250415	Pseudomonas phage phi-6	0	13385	4782087	0
stool spike-in	49B	stool	no mock community	VP1	1X	unamplified	250415	Vaccinia virus WR	0	194711	4782087	0
stool spike-in	49B	stool	no mock community	VP1	1X	unamplified	250415	phage MS2	1	3569	4782087	0.0585917
stool spike-in	49C	stool	no mock community	VP1	1X	unamplified	250415	Adeno-associated virus vector	0	3300	3931163	0
stool spike-in	49C	stool	no mock community	VP1	1X	unamplified	250415	Enterobacteria phage M13	0	6407	3931163	0
stool spike-in	49C	stool	no mock community	VP1	1X	unamplified	250415	Enterobacteria phage T4	0	168903	3931163	0
stool spike-in	49C	stool	no mock community	VP1	1X	unamplified	250415	Enterobacteria phage lambda	1	48502	3931163	0.00524468
stool spike-in	49C	stool	no mock community	VP1	1X	unamplified	250415	Murine hepatitis virus strain A59	0	31335	3931163	0
stool spike-in	49C	stool	no mock community	VP1	1X	unamplified	250415	Pseudomonas phage phi-6	0	13385	3931163	0
stool spike-in	49C	stool	no mock community	VP1	1X	unamplified	250415	Vaccinia virus WR	0	194711	3931163	0
stool spike-in	49C	stool	no mock community	VP1	1X	unamplified	250415	phage MS2	0	3569	3931163	0
stool spike-in	50A	SM buffer	no mock community	VP1	1X	unamplified	250415	Adeno-associated virus vector	0	3300	6912	0
stool spike-in	50A	SM buffer	no mock community	VP1	1X	unamplified	250415	Enterobacteria phage M13	0	6407	6912	0
stool spike-in	50A	SM buffer	no mock community	VP1	1X	unamplified	250415	Enterobacteria phage T4	0	168903	6912	0
stool spike-in	50A	SM buffer	no mock community	VP1	1X	unamplified	250415	Enterobacteria phage lambda	0	48502	6912	0
stool spike-in	50A	SM buffer	no mock community	VP1	1X	unamplified	250415	Murine hepatitis virus strain A59	0	31335	6912	0
stool spike-in	50A	SM buffer	no mock community	VP1	1X	unamplified	250415	Pseudomonas phage phi-6	0	13385	6912	0
stool spike-in	50A	SM buffer	no mock community	VP1	1X	unamplified	250415	Vaccinia virus WR	0	194711	6912	0
stool spike-in	50A	SM buffer	no mock community	VP1	1X	unamplified	250415	phage MS2	0	3569	6912	0
stool spike-in	50B	SM buffer	no mock community	VP1	1X	unamplified	250415	Adeno-associated virus vector	0	3300	8333	0
stool spike-in	50B	SM buffer	no mock community	VP1	1X	unamplified	250415	Enterobacteria phage M13	0	6407	8333	0
stool spike-in	50B	SM buffer	no mock community	VP1	1X	unamplified	250415	Enterobacteria phage T4	0	168903	8333	0
stool spike-in	50B	SM buffer	no mock community	VP1	1X	unamplified	250415	Enterobacteria phage lambda	0	48502	8333	0
stool spike-in	50B	SM buffer	no mock community	VP1	1X	unamplified	250415	Murine hepatitis virus strain A59	0	31335	8333	0
stool spike-in	50B	SM buffer	no mock community	VP1	1X	unamplified	250415	Pseudomonas phage phi-6	0	13385	8333	0
stool spike-in	50B	SM buffer	no mock community	VP1	1X	unamplified	250415	Vaccinia virus WR	0	194711	8333	0
stool spike-in	50B	SM buffer	no mock community	VP1	1X	unamplified	250415	phage MS2	0	3569	8333	0
stool spike-in	50C	SM buffer	no mock community	VP1	1X	unamplified	250415	Adeno-associated virus vector	0	3300	18060	0
stool spike-in	50C	SM buffer	no mock community	VP1	1X	unamplified	250415	Enterobacteria phage M13	0	6407	18060	0
stool spike-in	50C	SM buffer	no mock community	VP1	1X	unamplified	250415	Enterobacteria phage T4	0	168903	18060	0
stool spike-in	50C	SM buffer	no mock community	VP1	1X	unamplified	250415	Enterobacteria phage lambda	0	48502	18060	0
stool spike-in	50C	SM buffer	no mock community	VP1	1X	unamplified	250415	Murine hepatitis virus strain A59	0	31335	18060	0
stool spike-in	50C	SM buffer	no mock community	VP1	1X	unamplified	250415	Pseudomonas phage phi-6	0	13385	18060	0
stool spike-in	50C	SM buffer	no mock community	VP1	1X	unamplified	250415	Vaccinia virus WR	0	194711	18060	0
stool spike-in	50C	SM buffer	no mock community	VP1	1X	unamplified	250415	phage MS2	0	3569	18060	0
stool spike-in	52A	SM buffer	no mock community	direct extraction	1X	unamplified	250415	Adeno-associated virus vector	0	3300	4474	0
stool spike-in	52A	SM buffer	no mock community	direct extraction	1X	unamplified	250415	Enterobacteria phage M13	0	6407	4474	0
stool spike-in	52A	SM buffer	no mock community	direct extraction	1X	unamplified	250415	Enterobacteria phage T4	0	168903	4474	0
stool spike-in	52A	SM buffer	no mock community	direct extraction	1X	unamplified	250415	Enterobacteria phage lambda	0	48502	4474	0
stool spike-in	52A	SM buffer	no mock community	direct extraction	1X	unamplified	250415	Murine hepatitis virus strain A59	0	31335	4474	0
stool spike-in	52A	SM buffer	no mock community	direct extraction	1X	unamplified	250415	Pseudomonas phage phi-6	0	13385	4474	0
stool spike-in	52A	SM buffer	no mock community	direct extraction	1X	unamplified	250415	Vaccinia virus WR	0	194711	4474	0
stool spike-in	52A	SM buffer	no mock community	direct extraction	1X	unamplified	250415	phage MS2	0	3569	4474	0
stool spike-in	52B	SM buffer	no mock community	direct extraction	1X	unamplified	250415	Adeno-associated virus vector	0	3300	8123	0
stool spike-in	52B	SM buffer	no mock community	direct extraction	1X	unamplified	250415	Enterobacteria phage M13	0	6407	8123	0
stool spike-in	52B	SM buffer	no mock community	direct extraction	1X	unamplified	250415	Enterobacteria phage T4	0	168903	8123	0
stool spike-in	52B	SM buffer	no mock community	direct extraction	1X	unamplified	250415	Enterobacteria phage lambda	0	48502	8123	0
stool spike-in	52B	SM buffer	no mock community	direct extraction	1X	unamplified	250415	Murine hepatitis virus strain A59	0	31335	8123	0
stool spike-in	52B	SM buffer	no mock community	direct extraction	1X	unamplified	250415	Pseudomonas phage phi-6	0	13385	8123	0
stool spike-in	52B	SM buffer	no mock community	direct extraction	1X	unamplified	250415	Vaccinia virus WR	0	194711	8123	0
stool spike-in	52B	SM buffer	no mock community	direct extraction	1X	unamplified	250415	phage MS2	0	3569	8123	0
stool spike-in	52C	SM buffer	no mock community	direct extraction	1X	unamplified	250415	Adeno-associated virus vector	0	3300	5276	0
stool spike-in	52C	SM buffer	no mock community	direct extraction	1X	unamplified	250415	Enterobacteria phage M13	0	6407	5276	0
stool spike-in	52C	SM buffer	no mock community	direct extraction	1X	unamplified	250415	Enterobacteria phage T4	0	168903	5276	0
stool spike-in	52C	SM buffer	no mock community	direct extraction	1X	unamplified	250415	Enterobacteria phage lambda	0	48502	5276	0
stool spike-in	52C	SM buffer	no mock community	direct extraction	1X	unamplified	250415	Murine hepatitis virus strain A59	0	31335	5276	0
stool spike-in	52C	SM buffer	no mock community	direct extraction	1X	unamplified	250415	Pseudomonas phage phi-6	0	13385	5276	0
stool spike-in	52C	SM buffer	no mock community	direct extraction	1X	unamplified	250415	Vaccinia virus WR	0	194711	5276	0
stool spike-in	52C	SM buffer	no mock community	direct extraction	1X	unamplified	250415	phage MS2	0	3569	5276	0
stool spike-in	55A	stool	no mock community	VP2	1X	unamplified	250415	Adeno-associated virus vector	0	3300	2408823	0
stool spike-in	55A	stool	no mock community	VP2	1X	unamplified	250415	Enterobacteria phage M13	0	6407	2408823	0
stool spike-in	55A	stool	no mock community	VP2	1X	unamplified	250415	Enterobacteria phage T4	0	168903	2408823	0
stool spike-in	55A	stool	no mock community	VP2	1X	unamplified	250415	Enterobacteria phage lambda	1	48502	2408823	0.00855925
stool spike-in	55A	stool	no mock community	VP2	1X	unamplified	250415	Murine hepatitis virus strain A59	0	31335	2408823	0
stool spike-in	55A	stool	no mock community	VP2	1X	unamplified	250415	Pseudomonas phage phi-6	0	13385	2408823	0
stool spike-in	55A	stool	no mock community	VP2	1X	unamplified	250415	Vaccinia virus WR	0	194711	2408823	0
stool spike-in	55A	stool	no mock community	VP2	1X	unamplified	250415	phage MS2	0	3569	2408823	0
stool spike-in	55B	stool	no mock community	VP2	1X	unamplified	250415	Adeno-associated virus vector	0	3300	2726490	0
stool spike-in	55B	stool	no mock community	VP2	1X	unamplified	250415	Enterobacteria phage M13	0	6407	2726490	0
stool spike-in	55B	stool	no mock community	VP2	1X	unamplified	250415	Enterobacteria phage T4	4	168903	2726490	0.00868598
stool spike-in	55B	stool	no mock community	VP2	1X	unamplified	250415	Enterobacteria phage lambda	0	48502	2726490	0
stool spike-in	55B	stool	no mock community	VP2	1X	unamplified	250415	Murine hepatitis virus strain A59	0	31335	2726490	0
stool spike-in	55B	stool	no mock community	VP2	1X	unamplified	250415	Pseudomonas phage phi-6	0	13385	2726490	0
stool spike-in	55B	stool	no mock community	VP2	1X	unamplified	250415	Vaccinia virus WR	0	194711	2726490	0
stool spike-in	55B	stool	no mock community	VP2	1X	unamplified	250415	phage MS2	0	3569	2726490	0
stool spike-in	55C	stool	no mock community	VP2	1X	unamplified	250415	Adeno-associated virus vector	0	3300	2344675	0
stool spike-in	55C	stool	no mock community	VP2	1X	unamplified	250415	Enterobacteria phage M13	0	6407	2344675	0
stool spike-in	55C	stool	no mock community	VP2	1X	unamplified	250415	Enterobacteria phage T4	0	168903	2344675	0
stool spike-in	55C	stool	no mock community	VP2	1X	unamplified	250415	Enterobacteria phage lambda	0	48502	2344675	0
stool spike-in	55C	stool	no mock community	VP2	1X	unamplified	250415	Murine hepatitis virus strain A59	0	31335	2344675	0
stool spike-in	55C	stool	no mock community	VP2	1X	unamplified	250415	Pseudomonas phage phi-6	0	13385	2344675	0
stool spike-in	55C	stool	no mock community	VP2	1X	unamplified	250415	Vaccinia virus WR	0	194711	2344675	0
stool spike-in	55C	stool	no mock community	VP2	1X	unamplified	250415	phage MS2	0	3569	2344675	0
stool spike-in	56A	SM buffer	no mock community	VP2	1X	unamplified	250415	Adeno-associated virus vector	0	3300	2797	0
stool spike-in	56A	SM buffer	no mock community	VP2	1X	unamplified	250415	Enterobacteria phage M13	0	6407	2797	0
stool spike-in	56A	SM buffer	no mock community	VP2	1X	unamplified	250415	Enterobacteria phage T4	0	168903	2797	0
stool spike-in	56A	SM buffer	no mock community	VP2	1X	unamplified	250415	Enterobacteria phage lambda	0	48502	2797	0
stool spike-in	56A	SM buffer	no mock community	VP2	1X	unamplified	250415	Murine hepatitis virus strain A59	0	31335	2797	0
stool spike-in	56A	SM buffer	no mock community	VP2	1X	unamplified	250415	Pseudomonas phage phi-6	0	13385	2797	0
stool spike-in	56A	SM buffer	no mock community	VP2	1X	unamplified	250415	Vaccinia virus WR	0	194711	2797	0
stool spike-in	56A	SM buffer	no mock community	VP2	1X	unamplified	250415	phage MS2	0	3569	2797	0
stool spike-in	56B	SM buffer	no mock community	VP2	1X	unamplified	250415	Adeno-associated virus vector	0	3300	4642	0
stool spike-in	56B	SM buffer	no mock community	VP2	1X	unamplified	250415	Enterobacteria phage M13	0	6407	4642	0
stool spike-in	56B	SM buffer	no mock community	VP2	1X	unamplified	250415	Enterobacteria phage T4	0	168903	4642	0
stool spike-in	56B	SM buffer	no mock community	VP2	1X	unamplified	250415	Enterobacteria phage lambda	0	48502	4642	0
stool spike-in	56B	SM buffer	no mock community	VP2	1X	unamplified	250415	Murine hepatitis virus strain A59	0	31335	4642	0
stool spike-in	56B	SM buffer	no mock community	VP2	1X	unamplified	250415	Pseudomonas phage phi-6	0	13385	4642	0
stool spike-in	56B	SM buffer	no mock community	VP2	1X	unamplified	250415	Vaccinia virus WR	0	194711	4642	0
stool spike-in	56B	SM buffer	no mock community	VP2	1X	unamplified	250415	phage MS2	0	3569	4642	0
stool spike-in	56C	SM buffer	no mock community	VP2	1X	unamplified	250415	Adeno-associated virus vector	0	3300	2498	0
stool spike-in	56C	SM buffer	no mock community	VP2	1X	unamplified	250415	Enterobacteria phage M13	0	6407	2498	0
stool spike-in	56C	SM buffer	no mock community	VP2	1X	unamplified	250415	Enterobacteria phage T4	0	168903	2498	0
stool spike-in	56C	SM buffer	no mock community	VP2	1X	unamplified	250415	Enterobacteria phage lambda	0	48502	2498	0
stool spike-in	56C	SM buffer	no mock community	VP2	1X	unamplified	250415	Murine hepatitis virus strain A59	0	31335	2498	0
stool spike-in	56C	SM buffer	no mock community	VP2	1X	unamplified	250415	Pseudomonas phage phi-6	0	13385	2498	0
stool spike-in	56C	SM buffer	no mock community	VP2	1X	unamplified	250415	Vaccinia virus WR	0	194711	2498	0
stool spike-in	56C	SM buffer	no mock community	VP2	1X	unamplified	250415	phage MS2	0	3569	2498	0
stool spike-in	59A	stool	no mock community	VP3	1X	unamplified	250415	Adeno-associated virus vector	0	3300	1432692	0
stool spike-in	59A	stool	no mock community	VP3	1X	unamplified	250415	Enterobacteria phage M13	0	6407	1432692	0
stool spike-in	59A	stool	no mock community	VP3	1X	unamplified	250415	Enterobacteria phage T4	0	168903	1432692	0
stool spike-in	59A	stool	no mock community	VP3	1X	unamplified	250415	Enterobacteria phage lambda	0	48502	1432692	0
stool spike-in	59A	stool	no mock community	VP3	1X	unamplified	250415	Murine hepatitis virus strain A59	0	31335	1432692	0
stool spike-in	59A	stool	no mock community	VP3	1X	unamplified	250415	Pseudomonas phage phi-6	0	13385	1432692	0
stool spike-in	59A	stool	no mock community	VP3	1X	unamplified	250415	Vaccinia virus WR	0	194711	1432692	0
stool spike-in	59A	stool	no mock community	VP3	1X	unamplified	250415	phage MS2	0	3569	1432692	0
stool spike-in	59B	stool	no mock community	VP3	1X	unamplified	250415	Adeno-associated virus vector	0	3300	1144545	0
stool spike-in	59B	stool	no mock community	VP3	1X	unamplified	250415	Enterobacteria phage M13	0	6407	1144545	0
stool spike-in	59B	stool	no mock community	VP3	1X	unamplified	250415	Enterobacteria phage T4	1	168903	1144545	0.00517285
stool spike-in	59B	stool	no mock community	VP3	1X	unamplified	250415	Enterobacteria phage lambda	0	48502	1144545	0
stool spike-in	59B	stool	no mock community	VP3	1X	unamplified	250415	Murine hepatitis virus strain A59	0	31335	1144545	0
stool spike-in	59B	stool	no mock community	VP3	1X	unamplified	250415	Pseudomonas phage phi-6	0	13385	1144545	0
stool spike-in	59B	stool	no mock community	VP3	1X	unamplified	250415	Vaccinia virus WR	0	194711	1144545	0
stool spike-in	59B	stool	no mock community	VP3	1X	unamplified	250415	phage MS2	0	3569	1144545	0
stool spike-in	59C	stool	no mock community	VP3	1X	unamplified	250415	Adeno-associated virus vector	0	3300	1262133	0
stool spike-in	59C	stool	no mock community	VP3	1X	unamplified	250415	Enterobacteria phage M13	0	6407	1262133	0
stool spike-in	59C	stool	no mock community	VP3	1X	unamplified	250415	Enterobacteria phage T4	0	168903	1262133	0
stool spike-in	59C	stool	no mock community	VP3	1X	unamplified	250415	Enterobacteria phage lambda	0	48502	1262133	0
stool spike-in	59C	stool	no mock community	VP3	1X	unamplified	250415	Murine hepatitis virus strain A59	0	31335	1262133	0
stool spike-in	59C	stool	no mock community	VP3	1X	unamplified	250415	Pseudomonas phage phi-6	0	13385	1262133	0
stool spike-in	59C	stool	no mock community	VP3	1X	unamplified	250415	Vaccinia virus WR	0	194711	1262133	0
stool spike-in	59C	stool	no mock community	VP3	1X	unamplified	250415	phage MS2	0	3569	1262133	0
stool spike-in	60A	SM buffer	no mock community	VP3	1X	unamplified	250415	Adeno-associated virus vector	0	3300	14119	0
stool spike-in	60A	SM buffer	no mock community	VP3	1X	unamplified	250415	Enterobacteria phage M13	0	6407	14119	0
stool spike-in	60A	SM buffer	no mock community	VP3	1X	unamplified	250415	Enterobacteria phage T4	0	168903	14119	0
stool spike-in	60A	SM buffer	no mock community	VP3	1X	unamplified	250415	Enterobacteria phage lambda	1	48502	14119	1.46028
stool spike-in	60A	SM buffer	no mock community	VP3	1X	unamplified	250415	Murine hepatitis virus strain A59	0	31335	14119	0
stool spike-in	60A	SM buffer	no mock community	VP3	1X	unamplified	250415	Pseudomonas phage phi-6	0	13385	14119	0
stool spike-in	60A	SM buffer	no mock community	VP3	1X	unamplified	250415	Vaccinia virus WR	0	194711	14119	0
stool spike-in	60A	SM buffer	no mock community	VP3	1X	unamplified	250415	phage MS2	0	3569	14119	0
stool spike-in	60B	SM buffer	no mock community	VP3	1X	unamplified	250415	Adeno-associated virus vector	0	3300	14238	0
stool spike-in	60B	SM buffer	no mock community	VP3	1X	unamplified	250415	Enterobacteria phage M13	0	6407	14238	0
stool spike-in	60B	SM buffer	no mock community	VP3	1X	unamplified	250415	Enterobacteria phage T4	0	168903	14238	0
stool spike-in	60B	SM buffer	no mock community	VP3	1X	unamplified	250415	Enterobacteria phage lambda	0	48502	14238	0
stool spike-in	60B	SM buffer	no mock community	VP3	1X	unamplified	250415	Murine hepatitis virus strain A59	0	31335	14238	0
stool spike-in	60B	SM buffer	no mock community	VP3	1X	unamplified	250415	Pseudomonas phage phi-6	0	13385	14238	0
stool spike-in	60B	SM buffer	no mock community	VP3	1X	unamplified	250415	Vaccinia virus WR	0	194711	14238	0
stool spike-in	60B	SM buffer	no mock community	VP3	1X	unamplified	250415	phage MS2	0	3569	14238	0
stool spike-in	60C	SM buffer	no mock community	VP3	1X	unamplified	250415	Adeno-associated virus vector	0	3300	16559	0
stool spike-in	60C	SM buffer	no mock community	VP3	1X	unamplified	250415	Enterobacteria phage M13	0	6407	16559	0
stool spike-in	60C	SM buffer	no mock community	VP3	1X	unamplified	250415	Enterobacteria phage T4	0	168903	16559	0
stool spike-in	60C	SM buffer	no mock community	VP3	1X	unamplified	250415	Enterobacteria phage lambda	0	48502	16559	0
stool spike-in	60C	SM buffer	no mock community	VP3	1X	unamplified	250415	Murine hepatitis virus strain A59	0	31335	16559	0
stool spike-in	60C	SM buffer	no mock community	VP3	1X	unamplified	250415	Pseudomonas phage phi-6	0	13385	16559	0
stool spike-in	60C	SM buffer	no mock community	VP3	1X	unamplified	250415	Vaccinia virus WR	0	194711	16559	0
stool spike-in	60C	SM buffer	no mock community	VP3	1X	unamplified	250415	phage MS2	0	3569	16559	0
nuclease titration	1005A	SM buffer	no mock community	direct extraction	none	unamplified	250415	Adeno-associated virus vector	0	3300	6839	0
nuclease titration	1005A	SM buffer	no mock community	direct extraction	none	unamplified	250415	Enterobacteria phage M13	0	6407	6839	0
nuclease titration	1005A	SM buffer	no mock community	direct extraction	none	unamplified	250415	Enterobacteria phage T4	0	168903	6839	0
nuclease titration	1005A	SM buffer	no mock community	direct extraction	none	unamplified	250415	Enterobacteria phage lambda	0	48502	6839	0
nuclease titration	1005A	SM buffer	no mock community	direct extraction	none	unamplified	250415	Murine hepatitis virus strain A59	0	31335	6839	0
nuclease titration	1005A	SM buffer	no mock community	direct extraction	none	unamplified	250415	Pseudomonas phage phi-6	0	13385	6839	0
nuclease titration	1005A	SM buffer	no mock community	direct extraction	none	unamplified	250415	Vaccinia virus WR	0	194711	6839	0
nuclease titration	1005A	SM buffer	no mock community	direct extraction	none	unamplified	250415	phage MS2	0	3569	6839	0
nuclease titration	1005B	SM buffer	no mock community	direct extraction	none	unamplified	250415	Adeno-associated virus vector	0	3300	10611	0
nuclease titration	1005B	SM buffer	no mock community	direct extraction	none	unamplified	250415	Enterobacteria phage M13	0	6407	10611	0
nuclease titration	1005B	SM buffer	no mock community	direct extraction	none	unamplified	250415	Enterobacteria phage T4	0	168903	10611	0
nuclease titration	1005B	SM buffer	no mock community	direct extraction	none	unamplified	250415	Enterobacteria phage lambda	0	48502	10611	0
nuclease titration	1005B	SM buffer	no mock community	direct extraction	none	unamplified	250415	Murine hepatitis virus strain A59	0	31335	10611	0
nuclease titration	1005B	SM buffer	no mock community	direct extraction	none	unamplified	250415	Pseudomonas phage phi-6	0	13385	10611	0
nuclease titration	1005B	SM buffer	no mock community	direct extraction	none	unamplified	250415	Vaccinia virus WR	0	194711	10611	0
nuclease titration	1005B	SM buffer	no mock community	direct extraction	none	unamplified	250415	phage MS2	0	3569	10611	0
nuclease titration	1005C	SM buffer	no mock community	direct extraction	none	unamplified	250415	Adeno-associated virus vector	0	3300	3236	0
nuclease titration	1005C	SM buffer	no mock community	direct extraction	none	unamplified	250415	Enterobacteria phage M13	0	6407	3236	0
nuclease titration	1005C	SM buffer	no mock community	direct extraction	none	unamplified	250415	Enterobacteria phage T4	0	168903	3236	0
nuclease titration	1005C	SM buffer	no mock community	direct extraction	none	unamplified	250415	Enterobacteria phage lambda	0	48502	3236	0
nuclease titration	1005C	SM buffer	no mock community	direct extraction	none	unamplified	250415	Murine hepatitis virus strain A59	0	31335	3236	0
nuclease titration	1005C	SM buffer	no mock community	direct extraction	none	unamplified	250415	Pseudomonas phage phi-6	0	13385	3236	0
nuclease titration	1005C	SM buffer	no mock community	direct extraction	none	unamplified	250415	Vaccinia virus WR	0	194711	3236	0
nuclease titration	1005C	SM buffer	no mock community	direct extraction	none	unamplified	250415	phage MS2	0	3569	3236	0
amplification	43A	SM buffer	no mock community	direct extraction	1X	Genomiphi	250207	Adeno-associated virus vector	0	3300	23920	0
amplification	43B	SM buffer	no mock community	direct extraction	1X	Genomiphi	250207	Adeno-associated virus vector	0	3300	36577	0
amplification	43C	SM buffer	no mock community	direct extraction	1X	Genomiphi	250207	Adeno-associated virus vector	0	3300	22525	0
amplification	43A	SM buffer	no mock community	direct extraction	1X	Genomiphi	250207	Enterobacteria phage M13	1	6407	23920	6.52505
amplification	43B	SM buffer	no mock community	direct extraction	1X	Genomiphi	250207	Enterobacteria phage M13	0	6407	36577	0
amplification	43C	SM buffer	no mock community	direct extraction	1X	Genomiphi	250207	Enterobacteria phage M13	1	6407	22525	6.92916
amplification	43A	SM buffer	no mock community	direct extraction	1X	Genomiphi	250207	Enterobacteria phage T4	1	168903	23920	0.247515
amplification	43B	SM buffer	no mock community	direct extraction	1X	Genomiphi	250207	Enterobacteria phage T4	1	168903	36577	0.161866
amplification	43C	SM buffer	no mock community	direct extraction	1X	Genomiphi	250207	Enterobacteria phage T4	0	168903	22525	0
amplification	43A	SM buffer	no mock community	direct extraction	1X	Genomiphi	250207	Enterobacteria phage lambda	0	48502	23920	0
amplification	43B	SM buffer	no mock community	direct extraction	1X	Genomiphi	250207	Enterobacteria phage lambda	0	48502	36577	0
amplification	43C	SM buffer	no mock community	direct extraction	1X	Genomiphi	250207	Enterobacteria phage lambda	0	48502	22525	0
amplification	43A	SM buffer	no mock community	direct extraction	1X	Genomiphi	250207	Murine hepatitis virus strain A59	0	31335	23920	0
amplification	43B	SM buffer	no mock community	direct extraction	1X	Genomiphi	250207	Murine hepatitis virus strain A59	0	31335	36577	0
amplification	43C	SM buffer	no mock community	direct extraction	1X	Genomiphi	250207	Murine hepatitis virus strain A59	0	31335	22525	0
amplification	43A	SM buffer	no mock community	direct extraction	1X	Genomiphi	250207	Pseudomonas phage phi-6	0	13385	23920	0
amplification	43B	SM buffer	no mock community	direct extraction	1X	Genomiphi	250207	Pseudomonas phage phi-6	0	13385	36577	0
amplification	43C	SM buffer	no mock community	direct extraction	1X	Genomiphi	250207	Pseudomonas phage phi-6	0	13385	22525	0
amplification	43A	SM buffer	no mock community	direct extraction	1X	Genomiphi	250207	Vaccinia virus WR	1	194711	23920	0.214708
amplification	43B	SM buffer	no mock community	direct extraction	1X	Genomiphi	250207	Vaccinia virus WR	0	194711	36577	0
amplification	43C	SM buffer	no mock community	direct extraction	1X	Genomiphi	250207	Vaccinia virus WR	4	194711	22525	0.912021
amplification	43A	SM buffer	no mock community	direct extraction	1X	Genomiphi	250207	phage MS2	0	3569	23920	0
amplification	43B	SM buffer	no mock community	direct extraction	1X	Genomiphi	250207	phage MS2	0	3569	36577	0
amplification	43C	SM buffer	no mock community	direct extraction	1X	Genomiphi	250207	phage MS2	0	3569	22525	0
amplification	43A	SM buffer	no mock community	direct extraction	1X	MALBAC_17cycles	250207	Adeno-associated virus vector	0	3300	505700	0
amplification	43B	SM buffer	no mock community	direct extraction	1X	MALBAC_17cycles	250207	Adeno-associated virus vector	0	3300	156710	0
amplification	43C	SM buffer	no mock community	direct extraction	1X	MALBAC_17cycles	250207	Adeno-associated virus vector	0	3300	258543	0
amplification	43A	SM buffer	no mock community	direct extraction	1X	MALBAC_17cycles	250207	Enterobacteria phage M13	0	6407	505700	0
amplification	43B	SM buffer	no mock community	direct extraction	1X	MALBAC_17cycles	250207	Enterobacteria phage M13	0	6407	156710	0
amplification	43C	SM buffer	no mock community	direct extraction	1X	MALBAC_17cycles	250207	Enterobacteria phage M13	0	6407	258543	0
amplification	43A	SM buffer	no mock community	direct extraction	1X	MALBAC_17cycles	250207	Enterobacteria phage T4	1	168903	505700	0.0117076
amplification	43B	SM buffer	no mock community	direct extraction	1X	MALBAC_17cycles	250207	Enterobacteria phage T4	0	168903	156710	0
amplification	43C	SM buffer	no mock community	direct extraction	1X	MALBAC_17cycles	250207	Enterobacteria phage T4	0	168903	258543	0
amplification	43A	SM buffer	no mock community	direct extraction	1X	MALBAC_17cycles	250207	Enterobacteria phage lambda	9	48502	505700	0.366936
amplification	43B	SM buffer	no mock community	direct extraction	1X	MALBAC_17cycles	250207	Enterobacteria phage lambda	16	48502	156710	2.10506
amplification	43C	SM buffer	no mock community	direct extraction	1X	MALBAC_17cycles	250207	Enterobacteria phage lambda	16	48502	258543	1.27593
amplification	43A	SM buffer	no mock community	direct extraction	1X	MALBAC_17cycles	250207	Murine hepatitis virus strain A59	0	31335	505700	0
amplification	43B	SM buffer	no mock community	direct extraction	1X	MALBAC_17cycles	250207	Murine hepatitis virus strain A59	0	31335	156710	0
amplification	43C	SM buffer	no mock community	direct extraction	1X	MALBAC_17cycles	250207	Murine hepatitis virus strain A59	0	31335	258543	0
amplification	43A	SM buffer	no mock community	direct extraction	1X	MALBAC_17cycles	250207	Pseudomonas phage phi-6	0	13385	505700	0
amplification	43B	SM buffer	no mock community	direct extraction	1X	MALBAC_17cycles	250207	Pseudomonas phage phi-6	0	13385	156710	0
amplification	43C	SM buffer	no mock community	direct extraction	1X	MALBAC_17cycles	250207	Pseudomonas phage phi-6	0	13385	258543	0
amplification	43A	SM buffer	no mock community	direct extraction	1X	MALBAC_17cycles	250207	Vaccinia virus WR	7	194711	505700	0.071091
amplification	43B	SM buffer	no mock community	direct extraction	1X	MALBAC_17cycles	250207	Vaccinia virus WR	0	194711	156710	0
amplification	43C	SM buffer	no mock community	direct extraction	1X	MALBAC_17cycles	250207	Vaccinia virus WR	0	194711	258543	0
amplification	43A	SM buffer	no mock community	direct extraction	1X	MALBAC_17cycles	250207	phage MS2	0	3569	505700	0
amplification	43B	SM buffer	no mock community	direct extraction	1X	MALBAC_17cycles	250207	phage MS2	0	3569	156710	0
amplification	43C	SM buffer	no mock community	direct extraction	1X	MALBAC_17cycles	250207	phage MS2	0	3569	258543	0
amplification	43A	SM buffer	no mock community	direct extraction	1X	WTA2_17cycles	250207	Adeno-associated virus vector	0	3300	284921	0
amplification	43B	SM buffer	no mock community	direct extraction	1X	WTA2_17cycles	250207	Adeno-associated virus vector	1	3300	257376	1.17738
amplification	43C	SM buffer	no mock community	direct extraction	1X	WTA2_17cycles	250207	Adeno-associated virus vector	7	3300	421832	5.02857
amplification	43A	SM buffer	no mock community	direct extraction	1X	WTA2_17cycles	250207	Enterobacteria phage M13	0	6407	284921	0
amplification	43B	SM buffer	no mock community	direct extraction	1X	WTA2_17cycles	250207	Enterobacteria phage M13	2	6407	257376	1.21285
amplification	43C	SM buffer	no mock community	direct extraction	1X	WTA2_17cycles	250207	Enterobacteria phage M13	8	6407	421832	2.96003
amplification	43A	SM buffer	no mock community	direct extraction	1X	WTA2_17cycles	250207	Enterobacteria phage T4	36	168903	284921	0.748067
amplification	43B	SM buffer	no mock community	direct extraction	1X	WTA2_17cycles	250207	Enterobacteria phage T4	84	168903	257376	1.9323
amplification	43C	SM buffer	no mock community	direct extraction	1X	WTA2_17cycles	250207	Enterobacteria phage T4	77	168903	421832	1.08072
amplification	43A	SM buffer	no mock community	direct extraction	1X	WTA2_17cycles	250207	Enterobacteria phage lambda	2	48502	284921	0.144726
amplification	43B	SM buffer	no mock community	direct extraction	1X	WTA2_17cycles	250207	Enterobacteria phage lambda	6	48502	257376	0.480644
amplification	43C	SM buffer	no mock community	direct extraction	1X	WTA2_17cycles	250207	Enterobacteria phage lambda	22	48502	421832	1.07528
amplification	43A	SM buffer	no mock community	direct extraction	1X	WTA2_17cycles	250207	Murine hepatitis virus strain A59	1	31335	284921	0.112007
amplification	43B	SM buffer	no mock community	direct extraction	1X	WTA2_17cycles	250207	Murine hepatitis virus strain A59	2	31335	257376	0.247989
amplification	43C	SM buffer	no mock community	direct extraction	1X	WTA2_17cycles	250207	Murine hepatitis virus strain A59	4	31335	421832	0.302615
amplification	43A	SM buffer	no mock community	direct extraction	1X	WTA2_17cycles	250207	Pseudomonas phage phi-6	5	13385	284921	1.31107
amplification	43B	SM buffer	no mock community	direct extraction	1X	WTA2_17cycles	250207	Pseudomonas phage phi-6	148	13385	257376	42.9611
amplification	43C	SM buffer	no mock community	direct extraction	1X	WTA2_17cycles	250207	Pseudomonas phage phi-6	8	13385	421832	1.41688
amplification	43A	SM buffer	no mock community	direct extraction	1X	WTA2_17cycles	250207	Vaccinia virus WR	18	194711	284921	0.324457
amplification	43B	SM buffer	no mock community	direct extraction	1X	WTA2_17cycles	250207	Vaccinia virus WR	60	194711	257376	1.19727
amplification	43C	SM buffer	no mock community	direct extraction	1X	WTA2_17cycles	250207	Vaccinia virus WR	142	194711	421832	1.72885
amplification	43A	SM buffer	no mock community	direct extraction	1X	WTA2_17cycles	250207	phage MS2	0	3569	284921	0
amplification	43B	SM buffer	no mock community	direct extraction	1X	WTA2_17cycles	250207	phage MS2	1	3569	257376	1.08864
amplification	43C	SM buffer	no mock community	direct extraction	1X	WTA2_17cycles	250207	phage MS2	0	3569	421832	0
amplification	43A	SM buffer	no mock community	direct extraction	1X	unamplified	250207	Adeno-associated virus vector	0	3300	2748	0
amplification	43B	SM buffer	no mock community	direct extraction	1X	unamplified	250207	Adeno-associated virus vector	0	3300	2006	0
amplification	43C	SM buffer	no mock community	direct extraction	1X	unamplified	250207	Adeno-associated virus vector	0	3300	703	0
amplification	43A	SM buffer	no mock community	direct extraction	1X	unamplified	250207	Enterobacteria phage M13	0	6407	2748	0
amplification	43B	SM buffer	no mock community	direct extraction	1X	unamplified	250207	Enterobacteria phage M13	0	6407	2006	0
amplification	43C	SM buffer	no mock community	direct extraction	1X	unamplified	250207	Enterobacteria phage M13	0	6407	703	0
amplification	43A	SM buffer	no mock community	direct extraction	1X	unamplified	250207	Enterobacteria phage T4	0	168903	2748	0
amplification	43B	SM buffer	no mock community	direct extraction	1X	unamplified	250207	Enterobacteria phage T4	0	168903	2006	0
amplification	43C	SM buffer	no mock community	direct extraction	1X	unamplified	250207	Enterobacteria phage T4	0	168903	703	0
amplification	43A	SM buffer	no mock community	direct extraction	1X	unamplified	250207	Enterobacteria phage lambda	0	48502	2748	0
amplification	43B	SM buffer	no mock community	direct extraction	1X	unamplified	250207	Enterobacteria phage lambda	0	48502	2006	0
amplification	43C	SM buffer	no mock community	direct extraction	1X	unamplified	250207	Enterobacteria phage lambda	0	48502	703	0
amplification	43A	SM buffer	no mock community	direct extraction	1X	unamplified	250207	Murine hepatitis virus strain A59	0	31335	2748	0
amplification	43B	SM buffer	no mock community	direct extraction	1X	unamplified	250207	Murine hepatitis virus strain A59	0	31335	2006	0
amplification	43C	SM buffer	no mock community	direct extraction	1X	unamplified	250207	Murine hepatitis virus strain A59	0	31335	703	0
amplification	43A	SM buffer	no mock community	direct extraction	1X	unamplified	250207	Pseudomonas phage phi-6	0	13385	2748	0
amplification	43B	SM buffer	no mock community	direct extraction	1X	unamplified	250207	Pseudomonas phage phi-6	0	13385	2006	0
amplification	43C	SM buffer	no mock community	direct extraction	1X	unamplified	250207	Pseudomonas phage phi-6	0	13385	703	0
amplification	43A	SM buffer	no mock community	direct extraction	1X	unamplified	250207	Vaccinia virus WR	0	194711	2748	0
amplification	43B	SM buffer	no mock community	direct extraction	1X	unamplified	250207	Vaccinia virus WR	0	194711	2006	0
amplification	43C	SM buffer	no mock community	direct extraction	1X	unamplified	250207	Vaccinia virus WR	0	194711	703	0
amplification	43A	SM buffer	no mock community	direct extraction	1X	unamplified	250207	phage MS2	0	3569	2748	0
amplification	43B	SM buffer	no mock community	direct extraction	1X	unamplified	250207	phage MS2	0	3569	2006	0
amplification	43C	SM buffer	no mock community	direct extraction	1X	unamplified	250207	phage MS2	0	3569	703	0
amplification	42A	SM buffer	no mock community	VP4	1X	Genomiphi	250207	Adeno-associated virus vector	0	3300	4261	0
amplification	42B	SM buffer	no mock community	VP4	1X	Genomiphi	250207	Adeno-associated virus vector	0	3300	6783	0
amplification	42C	SM buffer	no mock community	VP4	1X	Genomiphi	250207	Adeno-associated virus vector	0	3300	24095	0
amplification	42A	SM buffer	no mock community	VP4	1X	Genomiphi	250207	Enterobacteria phage M13	0	6407	4261	0
amplification	42B	SM buffer	no mock community	VP4	1X	Genomiphi	250207	Enterobacteria phage M13	0	6407	6783	0
amplification	42C	SM buffer	no mock community	VP4	1X	Genomiphi	250207	Enterobacteria phage M13	8	6407	24095	51.8213
amplification	42A	SM buffer	no mock community	VP4	1X	Genomiphi	250207	Enterobacteria phage T4	1	168903	4261	1.38948
amplification	42B	SM buffer	no mock community	VP4	1X	Genomiphi	250207	Enterobacteria phage T4	0	168903	6783	0
amplification	42C	SM buffer	no mock community	VP4	1X	Genomiphi	250207	Enterobacteria phage T4	0	168903	24095	0
amplification	42A	SM buffer	no mock community	VP4	1X	Genomiphi	250207	Enterobacteria phage lambda	0	48502	4261	0
amplification	42B	SM buffer	no mock community	VP4	1X	Genomiphi	250207	Enterobacteria phage lambda	0	48502	6783	0
amplification	42C	SM buffer	no mock community	VP4	1X	Genomiphi	250207	Enterobacteria phage lambda	0	48502	24095	0
amplification	42A	SM buffer	no mock community	VP4	1X	Genomiphi	250207	Murine hepatitis virus strain A59	0	31335	4261	0
amplification	42B	SM buffer	no mock community	VP4	1X	Genomiphi	250207	Murine hepatitis virus strain A59	0	31335	6783	0
amplification	42C	SM buffer	no mock community	VP4	1X	Genomiphi	250207	Murine hepatitis virus strain A59	0	31335	24095	0
amplification	42A	SM buffer	no mock community	VP4	1X	Genomiphi	250207	Pseudomonas phage phi-6	0	13385	4261	0
amplification	42B	SM buffer	no mock community	VP4	1X	Genomiphi	250207	Pseudomonas phage phi-6	0	13385	6783	0
amplification	42C	SM buffer	no mock community	VP4	1X	Genomiphi	250207	Pseudomonas phage phi-6	0	13385	24095	0
amplification	42A	SM buffer	no mock community	VP4	1X	Genomiphi	250207	Vaccinia virus WR	0	194711	4261	0
amplification	42B	SM buffer	no mock community	VP4	1X	Genomiphi	250207	Vaccinia virus WR	4	194711	6783	3.02864
amplification	42C	SM buffer	no mock community	VP4	1X	Genomiphi	250207	Vaccinia virus WR	7	194711	24095	1.49204
amplification	42A	SM buffer	no mock community	VP4	1X	Genomiphi	250207	phage MS2	0	3569	4261	0
amplification	42B	SM buffer	no mock community	VP4	1X	Genomiphi	250207	phage MS2	0	3569	6783	0
amplification	42C	SM buffer	no mock community	VP4	1X	Genomiphi	250207	phage MS2	0	3569	24095	0
amplification	42A	SM buffer	no mock community	VP4	1X	MALBAC_17cycles	250207	Adeno-associated virus vector	0	3300	314966	0
amplification	42B	SM buffer	no mock community	VP4	1X	MALBAC_17cycles	250207	Adeno-associated virus vector	0	3300	300341	0
amplification	42C	SM buffer	no mock community	VP4	1X	MALBAC_17cycles	250207	Adeno-associated virus vector	0	3300	395775	0
amplification	42A	SM buffer	no mock community	VP4	1X	MALBAC_17cycles	250207	Enterobacteria phage M13	0	6407	314966	0
amplification	42B	SM buffer	no mock community	VP4	1X	MALBAC_17cycles	250207	Enterobacteria phage M13	0	6407	300341	0
amplification	42C	SM buffer	no mock community	VP4	1X	MALBAC_17cycles	250207	Enterobacteria phage M13	0	6407	395775	0
amplification	42A	SM buffer	no mock community	VP4	1X	MALBAC_17cycles	250207	Enterobacteria phage T4	0	168903	314966	0
amplification	42B	SM buffer	no mock community	VP4	1X	MALBAC_17cycles	250207	Enterobacteria phage T4	11	168903	300341	0.216841
amplification	42C	SM buffer	no mock community	VP4	1X	MALBAC_17cycles	250207	Enterobacteria phage T4	0	168903	395775	0
amplification	42A	SM buffer	no mock community	VP4	1X	MALBAC_17cycles	250207	Enterobacteria phage lambda	13	48502	314966	0.850981
amplification	42B	SM buffer	no mock community	VP4	1X	MALBAC_17cycles	250207	Enterobacteria phage lambda	25	48502	300341	1.71619
amplification	42C	SM buffer	no mock community	VP4	1X	MALBAC_17cycles	250207	Enterobacteria phage lambda	38	48502	395775	1.97959
amplification	42A	SM buffer	no mock community	VP4	1X	MALBAC_17cycles	250207	Murine hepatitis virus strain A59	0	31335	314966	0
amplification	42B	SM buffer	no mock community	VP4	1X	MALBAC_17cycles	250207	Murine hepatitis virus strain A59	0	31335	300341	0
amplification	42C	SM buffer	no mock community	VP4	1X	MALBAC_17cycles	250207	Murine hepatitis virus strain A59	0	31335	395775	0
amplification	42A	SM buffer	no mock community	VP4	1X	MALBAC_17cycles	250207	Pseudomonas phage phi-6	0	13385	314966	0
amplification	42B	SM buffer	no mock community	VP4	1X	MALBAC_17cycles	250207	Pseudomonas phage phi-6	0	13385	300341	0
amplification	42C	SM buffer	no mock community	VP4	1X	MALBAC_17cycles	250207	Pseudomonas phage phi-6	0	13385	395775	0
amplification	42A	SM buffer	no mock community	VP4	1X	MALBAC_17cycles	250207	Vaccinia virus WR	0	194711	314966	0
amplification	42B	SM buffer	no mock community	VP4	1X	MALBAC_17cycles	250207	Vaccinia virus WR	12	194711	300341	0.205199
amplification	42C	SM buffer	no mock community	VP4	1X	MALBAC_17cycles	250207	Vaccinia virus WR	0	194711	395775	0
amplification	42A	SM buffer	no mock community	VP4	1X	MALBAC_17cycles	250207	phage MS2	0	3569	314966	0
amplification	42B	SM buffer	no mock community	VP4	1X	MALBAC_17cycles	250207	phage MS2	0	3569	300341	0
amplification	42C	SM buffer	no mock community	VP4	1X	MALBAC_17cycles	250207	phage MS2	0	3569	395775	0
amplification	42A	SM buffer	no mock community	VP4	1X	WTA2_17cycles	250207	Adeno-associated virus vector	0	3300	790808	0
amplification	42B	SM buffer	no mock community	VP4	1X	WTA2_17cycles	250207	Adeno-associated virus vector	1	3300	645946	0.469126
amplification	42C	SM buffer	no mock community	VP4	1X	WTA2_17cycles	250207	Adeno-associated virus vector	0	3300	646602	0
amplification	42A	SM buffer	no mock community	VP4	1X	WTA2_17cycles	250207	Enterobacteria phage M13	0	6407	790808	0
amplification	42B	SM buffer	no mock community	VP4	1X	WTA2_17cycles	250207	Enterobacteria phage M13	5	6407	645946	1.20815
amplification	42C	SM buffer	no mock community	VP4	1X	WTA2_17cycles	250207	Enterobacteria phage M13	0	6407	646602	0
amplification	42A	SM buffer	no mock community	VP4	1X	WTA2_17cycles	250207	Enterobacteria phage T4	6	168903	790808	0.0449203
amplification	42B	SM buffer	no mock community	VP4	1X	WTA2_17cycles	250207	Enterobacteria phage T4	919	168903	645946	8.42329
amplification	42C	SM buffer	no mock community	VP4	1X	WTA2_17cycles	250207	Enterobacteria phage T4	11	168903	646602	0.100721
amplification	42A	SM buffer	no mock community	VP4	1X	WTA2_17cycles	250207	Enterobacteria phage lambda	6	48502	790808	0.15643
amplification	42B	SM buffer	no mock community	VP4	1X	WTA2_17cycles	250207	Enterobacteria phage lambda	104	48502	645946	3.31954
amplification	42C	SM buffer	no mock community	VP4	1X	WTA2_17cycles	250207	Enterobacteria phage lambda	15	48502	646602	0.478294
amplification	42A	SM buffer	no mock community	VP4	1X	WTA2_17cycles	250207	Murine hepatitis virus strain A59	0	31335	790808	0
amplification	42B	SM buffer	no mock community	VP4	1X	WTA2_17cycles	250207	Murine hepatitis virus strain A59	19	31335	645946	0.938702
amplification	42C	SM buffer	no mock community	VP4	1X	WTA2_17cycles	250207	Murine hepatitis virus strain A59	0	31335	646602	0
amplification	42A	SM buffer	no mock community	VP4	1X	WTA2_17cycles	250207	Pseudomonas phage phi-6	0	13385	790808	0
amplification	42B	SM buffer	no mock community	VP4	1X	WTA2_17cycles	250207	Pseudomonas phage phi-6	9	13385	645946	1.04095
amplification	42C	SM buffer	no mock community	VP4	1X	WTA2_17cycles	250207	Pseudomonas phage phi-6	0	13385	646602	0
amplification	42A	SM buffer	no mock community	VP4	1X	WTA2_17cycles	250207	Vaccinia virus WR	4	194711	790808	0.0259776
amplification	42B	SM buffer	no mock community	VP4	1X	WTA2_17cycles	250207	Vaccinia virus WR	972	194711	645946	7.72822
amplification	42C	SM buffer	no mock community	VP4	1X	WTA2_17cycles	250207	Vaccinia virus WR	3	194711	646602	0.0238283
amplification	42A	SM buffer	no mock community	VP4	1X	WTA2_17cycles	250207	phage MS2	0	3569	790808	0
amplification	42B	SM buffer	no mock community	VP4	1X	WTA2_17cycles	250207	phage MS2	0	3569	645946	0
amplification	42C	SM buffer	no mock community	VP4	1X	WTA2_17cycles	250207	phage MS2	0	3569	646602	0
amplification	42A	SM buffer	no mock community	VP4	1X	unamplified	250207	Adeno-associated virus vector	0	3300	1851	0
amplification	42B	SM buffer	no mock community	VP4	1X	unamplified	250207	Adeno-associated virus vector	0	3300	1094	0
amplification	42C	SM buffer	no mock community	VP4	1X	unamplified	250207	Adeno-associated virus vector	0	3300	1153	0
amplification	42A	SM buffer	no mock community	VP4	1X	unamplified	250207	Enterobacteria phage M13	0	6407	1851	0
amplification	42B	SM buffer	no mock community	VP4	1X	unamplified	250207	Enterobacteria phage M13	0	6407	1094	0
amplification	42C	SM buffer	no mock community	VP4	1X	unamplified	250207	Enterobacteria phage M13	0	6407	1153	0
amplification	42A	SM buffer	no mock community	VP4	1X	unamplified	250207	Enterobacteria phage T4	0	168903	1851	0
amplification	42B	SM buffer	no mock community	VP4	1X	unamplified	250207	Enterobacteria phage T4	3	168903	1094	16.2355
amplification	42C	SM buffer	no mock community	VP4	1X	unamplified	250207	Enterobacteria phage T4	0	168903	1153	0
amplification	42A	SM buffer	no mock community	VP4	1X	unamplified	250207	Enterobacteria phage lambda	0	48502	1851	0
amplification	42B	SM buffer	no mock community	VP4	1X	unamplified	250207	Enterobacteria phage lambda	0	48502	1094	0
amplification	42C	SM buffer	no mock community	VP4	1X	unamplified	250207	Enterobacteria phage lambda	0	48502	1153	0
amplification	42A	SM buffer	no mock community	VP4	1X	unamplified	250207	Murine hepatitis virus strain A59	0	31335	1851	0
amplification	42B	SM buffer	no mock community	VP4	1X	unamplified	250207	Murine hepatitis virus strain A59	0	31335	1094	0
amplification	42C	SM buffer	no mock community	VP4	1X	unamplified	250207	Murine hepatitis virus strain A59	0	31335	1153	0
amplification	42A	SM buffer	no mock community	VP4	1X	unamplified	250207	Pseudomonas phage phi-6	0	13385	1851	0
amplification	42B	SM buffer	no mock community	VP4	1X	unamplified	250207	Pseudomonas phage phi-6	0	13385	1094	0
amplification	42C	SM buffer	no mock community	VP4	1X	unamplified	250207	Pseudomonas phage phi-6	0	13385	1153	0
amplification	42A	SM buffer	no mock community	VP4	1X	unamplified	250207	Vaccinia virus WR	0	194711	1851	0
amplification	42B	SM buffer	no mock community	VP4	1X	unamplified	250207	Vaccinia virus WR	2	194711	1094	9.38906
amplification	42C	SM buffer	no mock community	VP4	1X	unamplified	250207	Vaccinia virus WR	0	194711	1153	0
amplification	42A	SM buffer	no mock community	VP4	1X	unamplified	250207	phage MS2	0	3569	1851	0
amplification	42B	SM buffer	no mock community	VP4	1X	unamplified	250207	phage MS2	0	3569	1094	0
amplification	42C	SM buffer	no mock community	VP4	1X	unamplified	250207	phage MS2	0	3569	1153	0
amplification	37A	saliva	no mock community	VP4	1X	Genomiphi	250207	Adeno-associated virus vector	0	3300	1525119	0
amplification	37B	saliva	no mock community	VP4	1X	Genomiphi	250207	Adeno-associated virus vector	0	3300	1988415	0
amplification	37C	saliva	no mock community	VP4	1X	Genomiphi	250207	Adeno-associated virus vector	0	3300	2605225	0
amplification	37A	saliva	no mock community	VP4	1X	Genomiphi	250207	Enterobacteria phage M13	0	6407	1525119	0
amplification	37B	saliva	no mock community	VP4	1X	Genomiphi	250207	Enterobacteria phage M13	0	6407	1988415	0
amplification	37C	saliva	no mock community	VP4	1X	Genomiphi	250207	Enterobacteria phage M13	0	6407	2605225	0
amplification	37A	saliva	no mock community	VP4	1X	Genomiphi	250207	Enterobacteria phage T4	1	168903	1525119	0.00388203
amplification	37B	saliva	no mock community	VP4	1X	Genomiphi	250207	Enterobacteria phage T4	6	168903	1988415	0.0178652
amplification	37C	saliva	no mock community	VP4	1X	Genomiphi	250207	Enterobacteria phage T4	3	168903	2605225	0.00681771
amplification	37A	saliva	no mock community	VP4	1X	Genomiphi	250207	Enterobacteria phage lambda	0	48502	1525119	0
amplification	37B	saliva	no mock community	VP4	1X	Genomiphi	250207	Enterobacteria phage lambda	0	48502	1988415	0
amplification	37C	saliva	no mock community	VP4	1X	Genomiphi	250207	Enterobacteria phage lambda	2	48502	2605225	0.015828
amplification	37A	saliva	no mock community	VP4	1X	Genomiphi	250207	Murine hepatitis virus strain A59	0	31335	1525119	0
amplification	37B	saliva	no mock community	VP4	1X	Genomiphi	250207	Murine hepatitis virus strain A59	0	31335	1988415	0
amplification	37C	saliva	no mock community	VP4	1X	Genomiphi	250207	Murine hepatitis virus strain A59	1	31335	2605225	0.0122497
amplification	37A	saliva	no mock community	VP4	1X	Genomiphi	250207	Pseudomonas phage phi-6	0	13385	1525119	0
amplification	37B	saliva	no mock community	VP4	1X	Genomiphi	250207	Pseudomonas phage phi-6	0	13385	1988415	0
amplification	37C	saliva	no mock community	VP4	1X	Genomiphi	250207	Pseudomonas phage phi-6	0	13385	2605225	0
amplification	37A	saliva	no mock community	VP4	1X	Genomiphi	250207	Vaccinia virus WR	0	194711	1525119	0
amplification	37B	saliva	no mock community	VP4	1X	Genomiphi	250207	Vaccinia virus WR	1	194711	1988415	0.00258287
amplification	37C	saliva	no mock community	VP4	1X	Genomiphi	250207	Vaccinia virus WR	1	194711	2605225	0.00197135
amplification	37A	saliva	no mock community	VP4	1X	Genomiphi	250207	phage MS2	0	3569	1525119	0
amplification	37B	saliva	no mock community	VP4	1X	Genomiphi	250207	phage MS2	0	3569	1988415	0
amplification	37C	saliva	no mock community	VP4	1X	Genomiphi	250207	phage MS2	0	3569	2605225	0
amplification	37A	saliva	no mock community	VP4	1X	MALBAC_17cycles	250207	Adeno-associated virus vector	0	3300	2096478	0
amplification	37B	saliva	no mock community	VP4	1X	MALBAC_17cycles	250207	Adeno-associated virus vector	0	3300	1696563	0
amplification	37C	saliva	no mock community	VP4	1X	MALBAC_17cycles	250207	Adeno-associated virus vector	0	3300	524334	0
amplification	37A	saliva	no mock community	VP4	1X	MALBAC_17cycles	250207	Enterobacteria phage M13	0	6407	2096478	0
amplification	37B	saliva	no mock community	VP4	1X	MALBAC_17cycles	250207	Enterobacteria phage M13	0	6407	1696563	0
amplification	37C	saliva	no mock community	VP4	1X	MALBAC_17cycles	250207	Enterobacteria phage M13	0	6407	524334	0
amplification	37A	saliva	no mock community	VP4	1X	MALBAC_17cycles	250207	Enterobacteria phage T4	8	168903	2096478	0.0225924
amplification	37B	saliva	no mock community	VP4	1X	MALBAC_17cycles	250207	Enterobacteria phage T4	1	168903	1696563	0.00348974
amplification	37C	saliva	no mock community	VP4	1X	MALBAC_17cycles	250207	Enterobacteria phage T4	1	168903	524334	0.0112916
amplification	37A	saliva	no mock community	VP4	1X	MALBAC_17cycles	250207	Enterobacteria phage lambda	16	48502	2096478	0.157351
amplification	37B	saliva	no mock community	VP4	1X	MALBAC_17cycles	250207	Enterobacteria phage lambda	12	48502	1696563	0.145832
amplification	37C	saliva	no mock community	VP4	1X	MALBAC_17cycles	250207	Enterobacteria phage lambda	0	48502	524334	0
amplification	37A	saliva	no mock community	VP4	1X	MALBAC_17cycles	250207	Murine hepatitis virus strain A59	0	31335	2096478	0
amplification	37B	saliva	no mock community	VP4	1X	MALBAC_17cycles	250207	Murine hepatitis virus strain A59	0	31335	1696563	0
amplification	37C	saliva	no mock community	VP4	1X	MALBAC_17cycles	250207	Murine hepatitis virus strain A59	0	31335	524334	0
amplification	37A	saliva	no mock community	VP4	1X	MALBAC_17cycles	250207	Pseudomonas phage phi-6	0	13385	2096478	0
amplification	37B	saliva	no mock community	VP4	1X	MALBAC_17cycles	250207	Pseudomonas phage phi-6	0	13385	1696563	0
amplification	37C	saliva	no mock community	VP4	1X	MALBAC_17cycles	250207	Pseudomonas phage phi-6	0	13385	524334	0
amplification	37A	saliva	no mock community	VP4	1X	MALBAC_17cycles	250207	Vaccinia virus WR	0	194711	2096478	0
amplification	37B	saliva	no mock community	VP4	1X	MALBAC_17cycles	250207	Vaccinia virus WR	0	194711	1696563	0
amplification	37C	saliva	no mock community	VP4	1X	MALBAC_17cycles	250207	Vaccinia virus WR	0	194711	524334	0
amplification	37A	saliva	no mock community	VP4	1X	MALBAC_17cycles	250207	phage MS2	0	3569	2096478	0
amplification	37B	saliva	no mock community	VP4	1X	MALBAC_17cycles	250207	phage MS2	0	3569	1696563	0
amplification	37C	saliva	no mock community	VP4	1X	MALBAC_17cycles	250207	phage MS2	0	3569	524334	0
amplification	37A	saliva	no mock community	VP4	1X	WTA2_17cycles	250207	Adeno-associated virus vector	0	3300	192528	0
amplification	37B	saliva	no mock community	VP4	1X	WTA2_17cycles	250207	Adeno-associated virus vector	0	3300	404788	0
amplification	37C	saliva	no mock community	VP4	1X	WTA2_17cycles	250207	Adeno-associated virus vector	0	3300	87431	0
amplification	37A	saliva	no mock community	VP4	1X	WTA2_17cycles	250207	Enterobacteria phage M13	0	6407	192528	0
amplification	37B	saliva	no mock community	VP4	1X	WTA2_17cycles	250207	Enterobacteria phage M13	0	6407	404788	0
amplification	37C	saliva	no mock community	VP4	1X	WTA2_17cycles	250207	Enterobacteria phage M13	0	6407	87431	0
amplification	37A	saliva	no mock community	VP4	1X	WTA2_17cycles	250207	Enterobacteria phage T4	0	168903	192528	0
amplification	37B	saliva	no mock community	VP4	1X	WTA2_17cycles	250207	Enterobacteria phage T4	1	168903	404788	0.0146263
amplification	37C	saliva	no mock community	VP4	1X	WTA2_17cycles	250207	Enterobacteria phage T4	0	168903	87431	0
amplification	37A	saliva	no mock community	VP4	1X	WTA2_17cycles	250207	Enterobacteria phage lambda	1	48502	192528	0.107089
amplification	37B	saliva	no mock community	VP4	1X	WTA2_17cycles	250207	Enterobacteria phage lambda	0	48502	404788	0
amplification	37C	saliva	no mock community	VP4	1X	WTA2_17cycles	250207	Enterobacteria phage lambda	0	48502	87431	0
amplification	37A	saliva	no mock community	VP4	1X	WTA2_17cycles	250207	Murine hepatitis virus strain A59	0	31335	192528	0
amplification	37B	saliva	no mock community	VP4	1X	WTA2_17cycles	250207	Murine hepatitis virus strain A59	0	31335	404788	0
amplification	37C	saliva	no mock community	VP4	1X	WTA2_17cycles	250207	Murine hepatitis virus strain A59	0	31335	87431	0
amplification	37A	saliva	no mock community	VP4	1X	WTA2_17cycles	250207	Pseudomonas phage phi-6	0	13385	192528	0
amplification	37B	saliva	no mock community	VP4	1X	WTA2_17cycles	250207	Pseudomonas phage phi-6	0	13385	404788	0
amplification	37C	saliva	no mock community	VP4	1X	WTA2_17cycles	250207	Pseudomonas phage phi-6	0	13385	87431	0
amplification	37A	saliva	no mock community	VP4	1X	WTA2_17cycles	250207	Vaccinia virus WR	0	194711	192528	0
amplification	37B	saliva	no mock community	VP4	1X	WTA2_17cycles	250207	Vaccinia virus WR	0	194711	404788	0
amplification	37C	saliva	no mock community	VP4	1X	WTA2_17cycles	250207	Vaccinia virus WR	0	194711	87431	0
amplification	37A	saliva	no mock community	VP4	1X	WTA2_17cycles	250207	phage MS2	0	3569	192528	0
amplification	37B	saliva	no mock community	VP4	1X	WTA2_17cycles	250207	phage MS2	0	3569	404788	0
amplification	37C	saliva	no mock community	VP4	1X	WTA2_17cycles	250207	phage MS2	0	3569	87431	0
amplification	37A	saliva	no mock community	VP4	1X	unamplified	250207	Adeno-associated virus vector	0	3300	52456	0
amplification	37B	saliva	no mock community	VP4	1X	unamplified	250207	Adeno-associated virus vector	0	3300	217002	0
amplification	37C	saliva	no mock community	VP4	1X	unamplified	250207	Adeno-associated virus vector	0	3300	158667	0
amplification	37A	saliva	no mock community	VP4	1X	unamplified	250207	Enterobacteria phage M13	0	6407	52456	0
amplification	37B	saliva	no mock community	VP4	1X	unamplified	250207	Enterobacteria phage M13	0	6407	217002	0
amplification	37C	saliva	no mock community	VP4	1X	unamplified	250207	Enterobacteria phage M13	0	6407	158667	0
amplification	37A	saliva	no mock community	VP4	1X	unamplified	250207	Enterobacteria phage T4	0	168903	52456	0
amplification	37B	saliva	no mock community	VP4	1X	unamplified	250207	Enterobacteria phage T4	1	168903	217002	0.0272834
amplification	37C	saliva	no mock community	VP4	1X	unamplified	250207	Enterobacteria phage T4	0	168903	158667	0
amplification	37A	saliva	no mock community	VP4	1X	unamplified	250207	Enterobacteria phage lambda	0	48502	52456	0
amplification	37B	saliva	no mock community	VP4	1X	unamplified	250207	Enterobacteria phage lambda	0	48502	217002	0
amplification	37C	saliva	no mock community	VP4	1X	unamplified	250207	Enterobacteria phage lambda	0	48502	158667	0
amplification	37A	saliva	no mock community	VP4	1X	unamplified	250207	Murine hepatitis virus strain A59	0	31335	52456	0
amplification	37B	saliva	no mock community	VP4	1X	unamplified	250207	Murine hepatitis virus strain A59	0	31335	217002	0
amplification	37C	saliva	no mock community	VP4	1X	unamplified	250207	Murine hepatitis virus strain A59	0	31335	158667	0
amplification	37A	saliva	no mock community	VP4	1X	unamplified	250207	Pseudomonas phage phi-6	0	13385	52456	0
amplification	37B	saliva	no mock community	VP4	1X	unamplified	250207	Pseudomonas phage phi-6	0	13385	217002	0
amplification	37C	saliva	no mock community	VP4	1X	unamplified	250207	Pseudomonas phage phi-6	0	13385	158667	0
amplification	37A	saliva	no mock community	VP4	1X	unamplified	250207	Vaccinia virus WR	0	194711	52456	0
amplification	37B	saliva	no mock community	VP4	1X	unamplified	250207	Vaccinia virus WR	2	194711	217002	0.0473343
amplification	37C	saliva	no mock community	VP4	1X	unamplified	250207	Vaccinia virus WR	0	194711	158667	0
amplification	37A	saliva	no mock community	VP4	1X	unamplified	250207	phage MS2	0	3569	52456	0
amplification	37B	saliva	no mock community	VP4	1X	unamplified	250207	phage MS2	0	3569	217002	0
amplification	37C	saliva	no mock community	VP4	1X	unamplified	250207	phage MS2	0	3569	158667	0
PTA on saliva/OP/BAL spike-in	PTA_64A	saliva	no mock community	VP4	1X	PTA	250528	Adeno-associated virus vector	0	3300	2058439	0
PTA on saliva/OP/BAL spike-in	PTA_64A	saliva	no mock community	VP4	1X	PTA	250528	Enterobacteria phage M13	0	6407	2058439	0
PTA on saliva/OP/BAL spike-in	PTA_64A	saliva	no mock community	VP4	1X	PTA	250528	Enterobacteria phage T4	0	168903	2058439	0
PTA on saliva/OP/BAL spike-in	PTA_64A	saliva	no mock community	VP4	1X	PTA	250528	Enterobacteria phage lambda	0	48502	2058439	0
PTA on saliva/OP/BAL spike-in	PTA_64A	saliva	no mock community	VP4	1X	PTA	250528	Murine hepatitis virus strain A59	0	31335	2058439	0
PTA on saliva/OP/BAL spike-in	PTA_64A	saliva	no mock community	VP4	1X	PTA	250528	Pseudomonas phage phi-6	0	13385	2058439	0
PTA on saliva/OP/BAL spike-in	PTA_64A	saliva	no mock community	VP4	1X	PTA	250528	Vaccinia virus WR	0	194711	2058439	0
PTA on saliva/OP/BAL spike-in	PTA_64A	saliva	no mock community	VP4	1X	PTA	250528	phage MS2	0	3569	2058439	0
PTA on saliva/OP/BAL spike-in	PTA_64B	saliva	no mock community	VP4	1X	PTA	250528	Adeno-associated virus vector	0	3300	1758382	0
PTA on saliva/OP/BAL spike-in	PTA_64B	saliva	no mock community	VP4	1X	PTA	250528	Enterobacteria phage M13	0	6407	1758382	0
PTA on saliva/OP/BAL spike-in	PTA_64B	saliva	no mock community	VP4	1X	PTA	250528	Enterobacteria phage T4	0	168903	1758382	0
PTA on saliva/OP/BAL spike-in	PTA_64B	saliva	no mock community	VP4	1X	PTA	250528	Enterobacteria phage lambda	0	48502	1758382	0
PTA on saliva/OP/BAL spike-in	PTA_64B	saliva	no mock community	VP4	1X	PTA	250528	Murine hepatitis virus strain A59	0	31335	1758382	0
PTA on saliva/OP/BAL spike-in	PTA_64B	saliva	no mock community	VP4	1X	PTA	250528	Pseudomonas phage phi-6	0	13385	1758382	0
PTA on saliva/OP/BAL spike-in	PTA_64B	saliva	no mock community	VP4	1X	PTA	250528	Vaccinia virus WR	0	194711	1758382	0
PTA on saliva/OP/BAL spike-in	PTA_64B	saliva	no mock community	VP4	1X	PTA	250528	phage MS2	0	3569	1758382	0
PTA on saliva/OP/BAL spike-in	PTA_64C	saliva	no mock community	VP4	1X	PTA	250528	Adeno-associated virus vector	0	3300	1596581	0
PTA on saliva/OP/BAL spike-in	PTA_64C	saliva	no mock community	VP4	1X	PTA	250528	Enterobacteria phage M13	0	6407	1596581	0
PTA on saliva/OP/BAL spike-in	PTA_64C	saliva	no mock community	VP4	1X	PTA	250528	Enterobacteria phage T4	1	168903	1596581	0.00370827
PTA on saliva/OP/BAL spike-in	PTA_64C	saliva	no mock community	VP4	1X	PTA	250528	Enterobacteria phage lambda	0	48502	1596581	0
PTA on saliva/OP/BAL spike-in	PTA_64C	saliva	no mock community	VP4	1X	PTA	250528	Murine hepatitis virus strain A59	0	31335	1596581	0
PTA on saliva/OP/BAL spike-in	PTA_64C	saliva	no mock community	VP4	1X	PTA	250528	Pseudomonas phage phi-6	0	13385	1596581	0
PTA on saliva/OP/BAL spike-in	PTA_64C	saliva	no mock community	VP4	1X	PTA	250528	Vaccinia virus WR	0	194711	1596581	0
PTA on saliva/OP/BAL spike-in	PTA_64C	saliva	no mock community	VP4	1X	PTA	250528	phage MS2	0	3569	1596581	0
PTA on saliva/OP/BAL spike-in	PTA_65A	SM buffer	no mock community	VP4	1X	PTA	250528	Adeno-associated virus vector	0	3300	471119	0
PTA on saliva/OP/BAL spike-in	PTA_65A	SM buffer	no mock community	VP4	1X	PTA	250528	Enterobacteria phage M13	0	6407	471119	0
PTA on saliva/OP/BAL spike-in	PTA_65A	SM buffer	no mock community	VP4	1X	PTA	250528	Enterobacteria phage T4	2	168903	471119	0.025134
PTA on saliva/OP/BAL spike-in	PTA_65A	SM buffer	no mock community	VP4	1X	PTA	250528	Enterobacteria phage lambda	0	48502	471119	0
PTA on saliva/OP/BAL spike-in	PTA_65A	SM buffer	no mock community	VP4	1X	PTA	250528	Murine hepatitis virus strain A59	0	31335	471119	0
PTA on saliva/OP/BAL spike-in	PTA_65A	SM buffer	no mock community	VP4	1X	PTA	250528	Pseudomonas phage phi-6	0	13385	471119	0
PTA on saliva/OP/BAL spike-in	PTA_65A	SM buffer	no mock community	VP4	1X	PTA	250528	Vaccinia virus WR	0	194711	471119	0
PTA on saliva/OP/BAL spike-in	PTA_65A	SM buffer	no mock community	VP4	1X	PTA	250528	phage MS2	0	3569	471119	0
PTA on saliva/OP/BAL spike-in	PTA_65B	SM buffer	no mock community	VP4	1X	PTA	250528	Adeno-associated virus vector	0	3300	552106	0
PTA on saliva/OP/BAL spike-in	PTA_65B	SM buffer	no mock community	VP4	1X	PTA	250528	Enterobacteria phage M13	0	6407	552106	0
PTA on saliva/OP/BAL spike-in	PTA_65B	SM buffer	no mock community	VP4	1X	PTA	250528	Enterobacteria phage T4	0	168903	552106	0
PTA on saliva/OP/BAL spike-in	PTA_65B	SM buffer	no mock community	VP4	1X	PTA	250528	Enterobacteria phage lambda	0	48502	552106	0
PTA on saliva/OP/BAL spike-in	PTA_65B	SM buffer	no mock community	VP4	1X	PTA	250528	Murine hepatitis virus strain A59	0	31335	552106	0
PTA on saliva/OP/BAL spike-in	PTA_65B	SM buffer	no mock community	VP4	1X	PTA	250528	Pseudomonas phage phi-6	0	13385	552106	0
PTA on saliva/OP/BAL spike-in	PTA_65B	SM buffer	no mock community	VP4	1X	PTA	250528	Vaccinia virus WR	0	194711	552106	0
PTA on saliva/OP/BAL spike-in	PTA_65B	SM buffer	no mock community	VP4	1X	PTA	250528	phage MS2	0	3569	552106	0
PTA on saliva/OP/BAL spike-in	PTA_65C	SM buffer	no mock community	VP4	1X	PTA	250528	Adeno-associated virus vector	0	3300	222937	0
PTA on saliva/OP/BAL spike-in	PTA_65C	SM buffer	no mock community	VP4	1X	PTA	250528	Enterobacteria phage M13	0	6407	222937	0
PTA on saliva/OP/BAL spike-in	PTA_65C	SM buffer	no mock community	VP4	1X	PTA	250528	Enterobacteria phage T4	0	168903	222937	0
PTA on saliva/OP/BAL spike-in	PTA_65C	SM buffer	no mock community	VP4	1X	PTA	250528	Enterobacteria phage lambda	0	48502	222937	0
PTA on saliva/OP/BAL spike-in	PTA_65C	SM buffer	no mock community	VP4	1X	PTA	250528	Murine hepatitis virus strain A59	0	31335	222937	0
PTA on saliva/OP/BAL spike-in	PTA_65C	SM buffer	no mock community	VP4	1X	PTA	250528	Pseudomonas phage phi-6	0	13385	222937	0
PTA on saliva/OP/BAL spike-in	PTA_65C	SM buffer	no mock community	VP4	1X	PTA	250528	Vaccinia virus WR	0	194711	222937	0
PTA on saliva/OP/BAL spike-in	PTA_65C	SM buffer	no mock community	VP4	1X	PTA	250528	phage MS2	0	3569	222937	0
PTA on saliva/OP/BAL spike-in	PTA_66A	SM buffer	no mock community	direct extraction	1X	PTA	250528	Adeno-associated virus vector	0	3300	245604	0
PTA on saliva/OP/BAL spike-in	PTA_66A	SM buffer	no mock community	direct extraction	1X	PTA	250528	Enterobacteria phage M13	0	6407	245604	0
PTA on saliva/OP/BAL spike-in	PTA_66A	SM buffer	no mock community	direct extraction	1X	PTA	250528	Enterobacteria phage T4	2	168903	245604	0.0482122
PTA on saliva/OP/BAL spike-in	PTA_66A	SM buffer	no mock community	direct extraction	1X	PTA	250528	Enterobacteria phage lambda	0	48502	245604	0
PTA on saliva/OP/BAL spike-in	PTA_66A	SM buffer	no mock community	direct extraction	1X	PTA	250528	Murine hepatitis virus strain A59	0	31335	245604	0
PTA on saliva/OP/BAL spike-in	PTA_66A	SM buffer	no mock community	direct extraction	1X	PTA	250528	Pseudomonas phage phi-6	0	13385	245604	0
PTA on saliva/OP/BAL spike-in	PTA_66A	SM buffer	no mock community	direct extraction	1X	PTA	250528	Vaccinia virus WR	0	194711	245604	0
PTA on saliva/OP/BAL spike-in	PTA_66A	SM buffer	no mock community	direct extraction	1X	PTA	250528	phage MS2	0	3569	245604	0
PTA on saliva/OP/BAL spike-in	PTA_66B	SM buffer	no mock community	direct extraction	1X	PTA	250528	Adeno-associated virus vector	0	3300	423321	0
PTA on saliva/OP/BAL spike-in	PTA_66B	SM buffer	no mock community	direct extraction	1X	PTA	250528	Enterobacteria phage M13	0	6407	423321	0
PTA on saliva/OP/BAL spike-in	PTA_66B	SM buffer	no mock community	direct extraction	1X	PTA	250528	Enterobacteria phage T4	5	168903	423321	0.0699299
PTA on saliva/OP/BAL spike-in	PTA_66B	SM buffer	no mock community	direct extraction	1X	PTA	250528	Enterobacteria phage lambda	1	48502	423321	0.0487047
PTA on saliva/OP/BAL spike-in	PTA_66B	SM buffer	no mock community	direct extraction	1X	PTA	250528	Murine hepatitis virus strain A59	5	31335	423321	0.376938
PTA on saliva/OP/BAL spike-in	PTA_66B	SM buffer	no mock community	direct extraction	1X	PTA	250528	Pseudomonas phage phi-6	0	13385	423321	0
PTA on saliva/OP/BAL spike-in	PTA_66B	SM buffer	no mock community	direct extraction	1X	PTA	250528	Vaccinia virus WR	97	194711	423321	1.17682
PTA on saliva/OP/BAL spike-in	PTA_66B	SM buffer	no mock community	direct extraction	1X	PTA	250528	phage MS2	0	3569	423321	0
PTA on saliva/OP/BAL spike-in	PTA_66C	SM buffer	no mock community	direct extraction	1X	PTA	250528	Adeno-associated virus vector	0	3300	467603	0
PTA on saliva/OP/BAL spike-in	PTA_66C	SM buffer	no mock community	direct extraction	1X	PTA	250528	Enterobacteria phage M13	0	6407	467603	0
PTA on saliva/OP/BAL spike-in	PTA_66C	SM buffer	no mock community	direct extraction	1X	PTA	250528	Enterobacteria phage T4	0	168903	467603	0
PTA on saliva/OP/BAL spike-in	PTA_66C	SM buffer	no mock community	direct extraction	1X	PTA	250528	Enterobacteria phage lambda	0	48502	467603	0
PTA on saliva/OP/BAL spike-in	PTA_66C	SM buffer	no mock community	direct extraction	1X	PTA	250528	Murine hepatitis virus strain A59	0	31335	467603	0
PTA on saliva/OP/BAL spike-in	PTA_66C	SM buffer	no mock community	direct extraction	1X	PTA	250528	Pseudomonas phage phi-6	0	13385	467603	0
PTA on saliva/OP/BAL spike-in	PTA_66C	SM buffer	no mock community	direct extraction	1X	PTA	250528	Vaccinia virus WR	0	194711	467603	0
PTA on saliva/OP/BAL spike-in	PTA_66C	SM buffer	no mock community	direct extraction	1X	PTA	250528	phage MS2	0	3569	467603	0
PTA on saliva/OP/BAL spike-in	PTA_68A	OP wash	no mock community	VP4	1X	PTA	250528	Adeno-associated virus vector	0	3300	1067886	0
PTA on saliva/OP/BAL spike-in	PTA_68A	OP wash	no mock community	VP4	1X	PTA	250528	Enterobacteria phage M13	0	6407	1067886	0
PTA on saliva/OP/BAL spike-in	PTA_68A	OP wash	no mock community	VP4	1X	PTA	250528	Enterobacteria phage T4	1	168903	1067886	0.00554419
PTA on saliva/OP/BAL spike-in	PTA_68A	OP wash	no mock community	VP4	1X	PTA	250528	Enterobacteria phage lambda	0	48502	1067886	0
PTA on saliva/OP/BAL spike-in	PTA_68A	OP wash	no mock community	VP4	1X	PTA	250528	Murine hepatitis virus strain A59	0	31335	1067886	0
PTA on saliva/OP/BAL spike-in	PTA_68A	OP wash	no mock community	VP4	1X	PTA	250528	Pseudomonas phage phi-6	0	13385	1067886	0
PTA on saliva/OP/BAL spike-in	PTA_68A	OP wash	no mock community	VP4	1X	PTA	250528	Vaccinia virus WR	0	194711	1067886	0
PTA on saliva/OP/BAL spike-in	PTA_68A	OP wash	no mock community	VP4	1X	PTA	250528	phage MS2	0	3569	1067886	0
PTA on saliva/OP/BAL spike-in	PTA_68B	OP wash	no mock community	VP4	1X	PTA	250528	Adeno-associated virus vector	0	3300	887042	0
PTA on saliva/OP/BAL spike-in	PTA_68B	OP wash	no mock community	VP4	1X	PTA	250528	Enterobacteria phage M13	0	6407	887042	0
PTA on saliva/OP/BAL spike-in	PTA_68B	OP wash	no mock community	VP4	1X	PTA	250528	Enterobacteria phage T4	0	168903	887042	0
PTA on saliva/OP/BAL spike-in	PTA_68B	OP wash	no mock community	VP4	1X	PTA	250528	Enterobacteria phage lambda	0	48502	887042	0
PTA on saliva/OP/BAL spike-in	PTA_68B	OP wash	no mock community	VP4	1X	PTA	250528	Murine hepatitis virus strain A59	0	31335	887042	0
PTA on saliva/OP/BAL spike-in	PTA_68B	OP wash	no mock community	VP4	1X	PTA	250528	Pseudomonas phage phi-6	0	13385	887042	0
PTA on saliva/OP/BAL spike-in	PTA_68B	OP wash	no mock community	VP4	1X	PTA	250528	Vaccinia virus WR	0	194711	887042	0
PTA on saliva/OP/BAL spike-in	PTA_68B	OP wash	no mock community	VP4	1X	PTA	250528	phage MS2	0	3569	887042	0
PTA on saliva/OP/BAL spike-in	PTA_68C	OP wash	no mock community	VP4	1X	PTA	250528	Adeno-associated virus vector	0	3300	2362483	0
PTA on saliva/OP/BAL spike-in	PTA_68C	OP wash	no mock community	VP4	1X	PTA	250528	Enterobacteria phage M13	1	6407	2362483	0.0660658
PTA on saliva/OP/BAL spike-in	PTA_68C	OP wash	no mock community	VP4	1X	PTA	250528	Enterobacteria phage T4	0	168903	2362483	0
PTA on saliva/OP/BAL spike-in	PTA_68C	OP wash	no mock community	VP4	1X	PTA	250528	Enterobacteria phage lambda	0	48502	2362483	0
PTA on saliva/OP/BAL spike-in	PTA_68C	OP wash	no mock community	VP4	1X	PTA	250528	Murine hepatitis virus strain A59	0	31335	2362483	0
PTA on saliva/OP/BAL spike-in	PTA_68C	OP wash	no mock community	VP4	1X	PTA	250528	Pseudomonas phage phi-6	0	13385	2362483	0
PTA on saliva/OP/BAL spike-in	PTA_68C	OP wash	no mock community	VP4	1X	PTA	250528	Vaccinia virus WR	8	194711	2362483	0.0173913
PTA on saliva/OP/BAL spike-in	PTA_68C	OP wash	no mock community	VP4	1X	PTA	250528	phage MS2	0	3569	2362483	0
PTA on saliva/OP/BAL spike-in	PTA_70A	BAL	no mock community	VP4	1X	PTA	250528	Adeno-associated virus vector	0	3300	1383402	0
PTA on saliva/OP/BAL spike-in	PTA_70A	BAL	no mock community	VP4	1X	PTA	250528	Enterobacteria phage M13	0	6407	1383402	0
PTA on saliva/OP/BAL spike-in	PTA_70A	BAL	no mock community	VP4	1X	PTA	250528	Enterobacteria phage T4	0	168903	1383402	0
PTA on saliva/OP/BAL spike-in	PTA_70A	BAL	no mock community	VP4	1X	PTA	250528	Enterobacteria phage lambda	0	48502	1383402	0
PTA on saliva/OP/BAL spike-in	PTA_70A	BAL	no mock community	VP4	1X	PTA	250528	Murine hepatitis virus strain A59	0	31335	1383402	0
PTA on saliva/OP/BAL spike-in	PTA_70A	BAL	no mock community	VP4	1X	PTA	250528	Pseudomonas phage phi-6	0	13385	1383402	0
PTA on saliva/OP/BAL spike-in	PTA_70A	BAL	no mock community	VP4	1X	PTA	250528	Vaccinia virus WR	0	194711	1383402	0
PTA on saliva/OP/BAL spike-in	PTA_70A	BAL	no mock community	VP4	1X	PTA	250528	phage MS2	0	3569	1383402	0
PTA on saliva/OP/BAL spike-in	PTA_70B	BAL	no mock community	VP4	1X	PTA	250528	Adeno-associated virus vector	0	3300	1159838	0
PTA on saliva/OP/BAL spike-in	PTA_70B	BAL	no mock community	VP4	1X	PTA	250528	Enterobacteria phage M13	0	6407	1159838	0
PTA on saliva/OP/BAL spike-in	PTA_70B	BAL	no mock community	VP4	1X	PTA	250528	Enterobacteria phage T4	0	168903	1159838	0
PTA on saliva/OP/BAL spike-in	PTA_70B	BAL	no mock community	VP4	1X	PTA	250528	Enterobacteria phage lambda	0	48502	1159838	0
PTA on saliva/OP/BAL spike-in	PTA_70B	BAL	no mock community	VP4	1X	PTA	250528	Murine hepatitis virus strain A59	0	31335	1159838	0
PTA on saliva/OP/BAL spike-in	PTA_70B	BAL	no mock community	VP4	1X	PTA	250528	Pseudomonas phage phi-6	0	13385	1159838	0
PTA on saliva/OP/BAL spike-in	PTA_70B	BAL	no mock community	VP4	1X	PTA	250528	Vaccinia virus WR	0	194711	1159838	0
PTA on saliva/OP/BAL spike-in	PTA_70B	BAL	no mock community	VP4	1X	PTA	250528	phage MS2	0	3569	1159838	0
PTA on saliva/OP/BAL spike-in	PTA_70C	BAL	no mock community	VP4	1X	PTA	250528	Adeno-associated virus vector	0	3300	882092	0
PTA on saliva/OP/BAL spike-in	PTA_70C	BAL	no mock community	VP4	1X	PTA	250528	Enterobacteria phage M13	0	6407	882092	0
PTA on saliva/OP/BAL spike-in	PTA_70C	BAL	no mock community	VP4	1X	PTA	250528	Enterobacteria phage T4	0	168903	882092	0
PTA on saliva/OP/BAL spike-in	PTA_70C	BAL	no mock community	VP4	1X	PTA	250528	Enterobacteria phage lambda	0	48502	882092	0
PTA on saliva/OP/BAL spike-in	PTA_70C	BAL	no mock community	VP4	1X	PTA	250528	Murine hepatitis virus strain A59	0	31335	882092	0
PTA on saliva/OP/BAL spike-in	PTA_70C	BAL	no mock community	VP4	1X	PTA	250528	Pseudomonas phage phi-6	0	13385	882092	0
PTA on saliva/OP/BAL spike-in	PTA_70C	BAL	no mock community	VP4	1X	PTA	250528	Vaccinia virus WR	0	194711	882092	0
PTA on saliva/OP/BAL spike-in	PTA_70C	BAL	no mock community	VP4	1X	PTA	250528	phage MS2	0	3569	882092	0
nuclease titration w/ stool spike-in	1016A	SM buffer	no mock community	VP1	none	unamplified	250528	Adeno-associated virus vector	0	3300	9626	0
nuclease titration w/ stool spike-in	1016A	SM buffer	no mock community	VP1	none	unamplified	250528	Enterobacteria phage M13	0	6407	9626	0
nuclease titration w/ stool spike-in	1016A	SM buffer	no mock community	VP1	none	unamplified	250528	Enterobacteria phage T4	0	168903	9626	0
nuclease titration w/ stool spike-in	1016A	SM buffer	no mock community	VP1	none	unamplified	250528	Enterobacteria phage lambda	0	48502	9626	0
nuclease titration w/ stool spike-in	1016A	SM buffer	no mock community	VP1	none	unamplified	250528	Murine hepatitis virus strain A59	0	31335	9626	0
nuclease titration w/ stool spike-in	1016A	SM buffer	no mock community	VP1	none	unamplified	250528	Pseudomonas phage phi-6	0	13385	9626	0
nuclease titration w/ stool spike-in	1016A	SM buffer	no mock community	VP1	none	unamplified	250528	Vaccinia virus WR	0	194711	9626	0
nuclease titration w/ stool spike-in	1016A	SM buffer	no mock community	VP1	none	unamplified	250528	phage MS2	0	3569	9626	0
nuclease titration w/ stool spike-in	1016B	SM buffer	no mock community	VP1	none	unamplified	250528	Adeno-associated virus vector	0	3300	7431	0
nuclease titration w/ stool spike-in	1016B	SM buffer	no mock community	VP1	none	unamplified	250528	Enterobacteria phage M13	0	6407	7431	0
nuclease titration w/ stool spike-in	1016B	SM buffer	no mock community	VP1	none	unamplified	250528	Enterobacteria phage T4	0	168903	7431	0
nuclease titration w/ stool spike-in	1016B	SM buffer	no mock community	VP1	none	unamplified	250528	Enterobacteria phage lambda	0	48502	7431	0
nuclease titration w/ stool spike-in	1016B	SM buffer	no mock community	VP1	none	unamplified	250528	Murine hepatitis virus strain A59	0	31335	7431	0
nuclease titration w/ stool spike-in	1016B	SM buffer	no mock community	VP1	none	unamplified	250528	Pseudomonas phage phi-6	0	13385	7431	0
nuclease titration w/ stool spike-in	1016B	SM buffer	no mock community	VP1	none	unamplified	250528	Vaccinia virus WR	0	194711	7431	0
nuclease titration w/ stool spike-in	1016B	SM buffer	no mock community	VP1	none	unamplified	250528	phage MS2	0	3569	7431	0
nuclease titration w/ stool spike-in	1016C	SM buffer	no mock community	VP1	none	unamplified	250528	Adeno-associated virus vector	0	3300	11219	0
nuclease titration w/ stool spike-in	1016C	SM buffer	no mock community	VP1	none	unamplified	250528	Enterobacteria phage M13	0	6407	11219	0
nuclease titration w/ stool spike-in	1016C	SM buffer	no mock community	VP1	none	unamplified	250528	Enterobacteria phage T4	0	168903	11219	0
nuclease titration w/ stool spike-in	1016C	SM buffer	no mock community	VP1	none	unamplified	250528	Enterobacteria phage lambda	0	48502	11219	0
nuclease titration w/ stool spike-in	1016C	SM buffer	no mock community	VP1	none	unamplified	250528	Murine hepatitis virus strain A59	0	31335	11219	0
nuclease titration w/ stool spike-in	1016C	SM buffer	no mock community	VP1	none	unamplified	250528	Pseudomonas phage phi-6	0	13385	11219	0
nuclease titration w/ stool spike-in	1016C	SM buffer	no mock community	VP1	none	unamplified	250528	Vaccinia virus WR	0	194711	11219	0
nuclease titration w/ stool spike-in	1016C	SM buffer	no mock community	VP1	none	unamplified	250528	phage MS2	0	3569	11219	0
saliva/OP/BAL spike-in	64A	saliva	no mock community	VP4	1X	unamplified	250528	Adeno-associated virus vector	0	3300	277214	0
saliva/OP/BAL spike-in	64A	saliva	no mock community	VP4	1X	unamplified	250528	Enterobacteria phage M13	0	6407	277214	0
saliva/OP/BAL spike-in	64A	saliva	no mock community	VP4	1X	unamplified	250528	Enterobacteria phage T4	0	168903	277214	0
saliva/OP/BAL spike-in	64A	saliva	no mock community	VP4	1X	unamplified	250528	Enterobacteria phage lambda	1	48502	277214	0.0743747
saliva/OP/BAL spike-in	64A	saliva	no mock community	VP4	1X	unamplified	250528	Murine hepatitis virus strain A59	0	31335	277214	0
saliva/OP/BAL spike-in	64A	saliva	no mock community	VP4	1X	unamplified	250528	Pseudomonas phage phi-6	0	13385	277214	0
saliva/OP/BAL spike-in	64A	saliva	no mock community	VP4	1X	unamplified	250528	Vaccinia virus WR	1	194711	277214	0.0185265
saliva/OP/BAL spike-in	64A	saliva	no mock community	VP4	1X	unamplified	250528	phage MS2	0	3569	277214	0
saliva/OP/BAL spike-in	64B	saliva	no mock community	VP4	1X	unamplified	250528	Adeno-associated virus vector	0	3300	229875	0
saliva/OP/BAL spike-in	64B	saliva	no mock community	VP4	1X	unamplified	250528	Enterobacteria phage M13	0	6407	229875	0
saliva/OP/BAL spike-in	64B	saliva	no mock community	VP4	1X	unamplified	250528	Enterobacteria phage T4	0	168903	229875	0
saliva/OP/BAL spike-in	64B	saliva	no mock community	VP4	1X	unamplified	250528	Enterobacteria phage lambda	0	48502	229875	0
saliva/OP/BAL spike-in	64B	saliva	no mock community	VP4	1X	unamplified	250528	Murine hepatitis virus strain A59	0	31335	229875	0
saliva/OP/BAL spike-in	64B	saliva	no mock community	VP4	1X	unamplified	250528	Pseudomonas phage phi-6	0	13385	229875	0
saliva/OP/BAL spike-in	64B	saliva	no mock community	VP4	1X	unamplified	250528	Vaccinia virus WR	0	194711	229875	0
saliva/OP/BAL spike-in	64B	saliva	no mock community	VP4	1X	unamplified	250528	phage MS2	0	3569	229875	0
saliva/OP/BAL spike-in	64C	saliva	no mock community	VP4	1X	unamplified	250528	Adeno-associated virus vector	0	3300	276433	0
saliva/OP/BAL spike-in	64C	saliva	no mock community	VP4	1X	unamplified	250528	Enterobacteria phage M13	0	6407	276433	0
saliva/OP/BAL spike-in	64C	saliva	no mock community	VP4	1X	unamplified	250528	Enterobacteria phage T4	0	168903	276433	0
saliva/OP/BAL spike-in	64C	saliva	no mock community	VP4	1X	unamplified	250528	Enterobacteria phage lambda	0	48502	276433	0
saliva/OP/BAL spike-in	64C	saliva	no mock community	VP4	1X	unamplified	250528	Murine hepatitis virus strain A59	0	31335	276433	0
saliva/OP/BAL spike-in	64C	saliva	no mock community	VP4	1X	unamplified	250528	Pseudomonas phage phi-6	0	13385	276433	0
saliva/OP/BAL spike-in	64C	saliva	no mock community	VP4	1X	unamplified	250528	Vaccinia virus WR	0	194711	276433	0
saliva/OP/BAL spike-in	64C	saliva	no mock community	VP4	1X	unamplified	250528	phage MS2	0	3569	276433	0
saliva/OP/BAL spike-in	65A	SM buffer	no mock community	VP4	1X	unamplified	250528	Adeno-associated virus vector	0	3300	7818	0
saliva/OP/BAL spike-in	65A	SM buffer	no mock community	VP4	1X	unamplified	250528	Enterobacteria phage M13	0	6407	7818	0
saliva/OP/BAL spike-in	65A	SM buffer	no mock community	VP4	1X	unamplified	250528	Enterobacteria phage T4	0	168903	7818	0
saliva/OP/BAL spike-in	65A	SM buffer	no mock community	VP4	1X	unamplified	250528	Enterobacteria phage lambda	0	48502	7818	0
saliva/OP/BAL spike-in	65A	SM buffer	no mock community	VP4	1X	unamplified	250528	Murine hepatitis virus strain A59	0	31335	7818	0
saliva/OP/BAL spike-in	65A	SM buffer	no mock community	VP4	1X	unamplified	250528	Pseudomonas phage phi-6	0	13385	7818	0
saliva/OP/BAL spike-in	65A	SM buffer	no mock community	VP4	1X	unamplified	250528	Vaccinia virus WR	0	194711	7818	0
saliva/OP/BAL spike-in	65A	SM buffer	no mock community	VP4	1X	unamplified	250528	phage MS2	0	3569	7818	0
saliva/OP/BAL spike-in	65B	SM buffer	no mock community	VP4	1X	unamplified	250528	Adeno-associated virus vector	0	3300	9875	0
saliva/OP/BAL spike-in	65B	SM buffer	no mock community	VP4	1X	unamplified	250528	Enterobacteria phage M13	0	6407	9875	0
saliva/OP/BAL spike-in	65B	SM buffer	no mock community	VP4	1X	unamplified	250528	Enterobacteria phage T4	0	168903	9875	0
saliva/OP/BAL spike-in	65B	SM buffer	no mock community	VP4	1X	unamplified	250528	Enterobacteria phage lambda	0	48502	9875	0
saliva/OP/BAL spike-in	65B	SM buffer	no mock community	VP4	1X	unamplified	250528	Murine hepatitis virus strain A59	0	31335	9875	0
saliva/OP/BAL spike-in	65B	SM buffer	no mock community	VP4	1X	unamplified	250528	Pseudomonas phage phi-6	0	13385	9875	0
saliva/OP/BAL spike-in	65B	SM buffer	no mock community	VP4	1X	unamplified	250528	Vaccinia virus WR	0	194711	9875	0
saliva/OP/BAL spike-in	65B	SM buffer	no mock community	VP4	1X	unamplified	250528	phage MS2	0	3569	9875	0
saliva/OP/BAL spike-in	65C	SM buffer	no mock community	VP4	1X	unamplified	250528	Adeno-associated virus vector	0	3300	2244	0
saliva/OP/BAL spike-in	65C	SM buffer	no mock community	VP4	1X	unamplified	250528	Enterobacteria phage M13	0	6407	2244	0
saliva/OP/BAL spike-in	65C	SM buffer	no mock community	VP4	1X	unamplified	250528	Enterobacteria phage T4	0	168903	2244	0
saliva/OP/BAL spike-in	65C	SM buffer	no mock community	VP4	1X	unamplified	250528	Enterobacteria phage lambda	0	48502	2244	0
saliva/OP/BAL spike-in	65C	SM buffer	no mock community	VP4	1X	unamplified	250528	Murine hepatitis virus strain A59	0	31335	2244	0
saliva/OP/BAL spike-in	65C	SM buffer	no mock community	VP4	1X	unamplified	250528	Pseudomonas phage phi-6	0	13385	2244	0
saliva/OP/BAL spike-in	65C	SM buffer	no mock community	VP4	1X	unamplified	250528	Vaccinia virus WR	0	194711	2244	0
saliva/OP/BAL spike-in	65C	SM buffer	no mock community	VP4	1X	unamplified	250528	phage MS2	0	3569	2244	0
saliva/OP/BAL spike-in	66A	SM buffer	no mock community	direct extraction	1X	unamplified	250528	Adeno-associated virus vector	0	3300	10148	0
saliva/OP/BAL spike-in	66A	SM buffer	no mock community	direct extraction	1X	unamplified	250528	Enterobacteria phage M13	0	6407	10148	0
saliva/OP/BAL spike-in	66A	SM buffer	no mock community	direct extraction	1X	unamplified	250528	Enterobacteria phage T4	0	168903	10148	0
saliva/OP/BAL spike-in	66A	SM buffer	no mock community	direct extraction	1X	unamplified	250528	Enterobacteria phage lambda	0	48502	10148	0
saliva/OP/BAL spike-in	66A	SM buffer	no mock community	direct extraction	1X	unamplified	250528	Murine hepatitis virus strain A59	0	31335	10148	0
saliva/OP/BAL spike-in	66A	SM buffer	no mock community	direct extraction	1X	unamplified	250528	Pseudomonas phage phi-6	0	13385	10148	0
saliva/OP/BAL spike-in	66A	SM buffer	no mock community	direct extraction	1X	unamplified	250528	Vaccinia virus WR	0	194711	10148	0
saliva/OP/BAL spike-in	66A	SM buffer	no mock community	direct extraction	1X	unamplified	250528	phage MS2	0	3569	10148	0
saliva/OP/BAL spike-in	66B	SM buffer	no mock community	direct extraction	1X	unamplified	250528	Adeno-associated virus vector	0	3300	11024	0
saliva/OP/BAL spike-in	66B	SM buffer	no mock community	direct extraction	1X	unamplified	250528	Enterobacteria phage M13	0	6407	11024	0
saliva/OP/BAL spike-in	66B	SM buffer	no mock community	direct extraction	1X	unamplified	250528	Enterobacteria phage T4	0	168903	11024	0
saliva/OP/BAL spike-in	66B	SM buffer	no mock community	direct extraction	1X	unamplified	250528	Enterobacteria phage lambda	0	48502	11024	0
saliva/OP/BAL spike-in	66B	SM buffer	no mock community	direct extraction	1X	unamplified	250528	Murine hepatitis virus strain A59	0	31335	11024	0
saliva/OP/BAL spike-in	66B	SM buffer	no mock community	direct extraction	1X	unamplified	250528	Pseudomonas phage phi-6	0	13385	11024	0
saliva/OP/BAL spike-in	66B	SM buffer	no mock community	direct extraction	1X	unamplified	250528	Vaccinia virus WR	0	194711	11024	0
saliva/OP/BAL spike-in	66B	SM buffer	no mock community	direct extraction	1X	unamplified	250528	phage MS2	0	3569	11024	0
saliva/OP/BAL spike-in	66C	SM buffer	no mock community	direct extraction	1X	unamplified	250528	Adeno-associated virus vector	0	3300	7591	0
saliva/OP/BAL spike-in	66C	SM buffer	no mock community	direct extraction	1X	unamplified	250528	Enterobacteria phage M13	0	6407	7591	0
saliva/OP/BAL spike-in	66C	SM buffer	no mock community	direct extraction	1X	unamplified	250528	Enterobacteria phage T4	0	168903	7591	0
saliva/OP/BAL spike-in	66C	SM buffer	no mock community	direct extraction	1X	unamplified	250528	Enterobacteria phage lambda	0	48502	7591	0
saliva/OP/BAL spike-in	66C	SM buffer	no mock community	direct extraction	1X	unamplified	250528	Murine hepatitis virus strain A59	0	31335	7591	0
saliva/OP/BAL spike-in	66C	SM buffer	no mock community	direct extraction	1X	unamplified	250528	Pseudomonas phage phi-6	0	13385	7591	0
saliva/OP/BAL spike-in	66C	SM buffer	no mock community	direct extraction	1X	unamplified	250528	Vaccinia virus WR	0	194711	7591	0
saliva/OP/BAL spike-in	66C	SM buffer	no mock community	direct extraction	1X	unamplified	250528	phage MS2	0	3569	7591	0
saliva/OP/BAL spike-in	68A	OP wash	no mock community	VP4	1X	unamplified	250528	Adeno-associated virus vector	0	3300	50055	0
saliva/OP/BAL spike-in	68A	OP wash	no mock community	VP4	1X	unamplified	250528	Enterobacteria phage M13	0	6407	50055	0
saliva/OP/BAL spike-in	68A	OP wash	no mock community	VP4	1X	unamplified	250528	Enterobacteria phage T4	0	168903	50055	0
saliva/OP/BAL spike-in	68A	OP wash	no mock community	VP4	1X	unamplified	250528	Enterobacteria phage lambda	0	48502	50055	0
saliva/OP/BAL spike-in	68A	OP wash	no mock community	VP4	1X	unamplified	250528	Murine hepatitis virus strain A59	0	31335	50055	0
saliva/OP/BAL spike-in	68A	OP wash	no mock community	VP4	1X	unamplified	250528	Pseudomonas phage phi-6	0	13385	50055	0
saliva/OP/BAL spike-in	68A	OP wash	no mock community	VP4	1X	unamplified	250528	Vaccinia virus WR	0	194711	50055	0
saliva/OP/BAL spike-in	68A	OP wash	no mock community	VP4	1X	unamplified	250528	phage MS2	0	3569	50055	0
saliva/OP/BAL spike-in	68B	OP wash	no mock community	VP4	1X	unamplified	250528	Adeno-associated virus vector	0	3300	13777	0
saliva/OP/BAL spike-in	68B	OP wash	no mock community	VP4	1X	unamplified	250528	Enterobacteria phage M13	0	6407	13777	0
saliva/OP/BAL spike-in	68B	OP wash	no mock community	VP4	1X	unamplified	250528	Enterobacteria phage T4	0	168903	13777	0
saliva/OP/BAL spike-in	68B	OP wash	no mock community	VP4	1X	unamplified	250528	Enterobacteria phage lambda	0	48502	13777	0
saliva/OP/BAL spike-in	68B	OP wash	no mock community	VP4	1X	unamplified	250528	Murine hepatitis virus strain A59	0	31335	13777	0
saliva/OP/BAL spike-in	68B	OP wash	no mock community	VP4	1X	unamplified	250528	Pseudomonas phage phi-6	0	13385	13777	0
saliva/OP/BAL spike-in	68B	OP wash	no mock community	VP4	1X	unamplified	250528	Vaccinia virus WR	0	194711	13777	0
saliva/OP/BAL spike-in	68B	OP wash	no mock community	VP4	1X	unamplified	250528	phage MS2	0	3569	13777	0
saliva/OP/BAL spike-in	68C	OP wash	no mock community	VP4	1X	unamplified	250528	Adeno-associated virus vector	0	3300	39648	0
saliva/OP/BAL spike-in	68C	OP wash	no mock community	VP4	1X	unamplified	250528	Enterobacteria phage M13	0	6407	39648	0
saliva/OP/BAL spike-in	68C	OP wash	no mock community	VP4	1X	unamplified	250528	Enterobacteria phage T4	0	168903	39648	0
saliva/OP/BAL spike-in	68C	OP wash	no mock community	VP4	1X	unamplified	250528	Enterobacteria phage lambda	0	48502	39648	0
saliva/OP/BAL spike-in	68C	OP wash	no mock community	VP4	1X	unamplified	250528	Murine hepatitis virus strain A59	0	31335	39648	0
saliva/OP/BAL spike-in	68C	OP wash	no mock community	VP4	1X	unamplified	250528	Pseudomonas phage phi-6	0	13385	39648	0
saliva/OP/BAL spike-in	68C	OP wash	no mock community	VP4	1X	unamplified	250528	Vaccinia virus WR	0	194711	39648	0
saliva/OP/BAL spike-in	68C	OP wash	no mock community	VP4	1X	unamplified	250528	phage MS2	0	3569	39648	0
saliva/OP/BAL spike-in	70A	BAL	no mock community	VP4	1X	unamplified	250528	Adeno-associated virus vector	2	3300	269212	2.25124
saliva/OP/BAL spike-in	70A	BAL	no mock community	VP4	1X	unamplified	250528	Enterobacteria phage M13	0	6407	269212	0
saliva/OP/BAL spike-in	70A	BAL	no mock community	VP4	1X	unamplified	250528	Enterobacteria phage T4	0	168903	269212	0
saliva/OP/BAL spike-in	70A	BAL	no mock community	VP4	1X	unamplified	250528	Enterobacteria phage lambda	0	48502	269212	0
saliva/OP/BAL spike-in	70A	BAL	no mock community	VP4	1X	unamplified	250528	Murine hepatitis virus strain A59	0	31335	269212	0
saliva/OP/BAL spike-in	70A	BAL	no mock community	VP4	1X	unamplified	250528	Pseudomonas phage phi-6	0	13385	269212	0
saliva/OP/BAL spike-in	70A	BAL	no mock community	VP4	1X	unamplified	250528	Vaccinia virus WR	0	194711	269212	0
saliva/OP/BAL spike-in	70A	BAL	no mock community	VP4	1X	unamplified	250528	phage MS2	0	3569	269212	0
saliva/OP/BAL spike-in	70B	BAL	no mock community	VP4	1X	unamplified	250528	Adeno-associated virus vector	0	3300	536749	0
saliva/OP/BAL spike-in	70B	BAL	no mock community	VP4	1X	unamplified	250528	Enterobacteria phage M13	0	6407	536749	0
saliva/OP/BAL spike-in	70B	BAL	no mock community	VP4	1X	unamplified	250528	Enterobacteria phage T4	0	168903	536749	0
saliva/OP/BAL spike-in	70B	BAL	no mock community	VP4	1X	unamplified	250528	Enterobacteria phage lambda	0	48502	536749	0
saliva/OP/BAL spike-in	70B	BAL	no mock community	VP4	1X	unamplified	250528	Murine hepatitis virus strain A59	0	31335	536749	0
saliva/OP/BAL spike-in	70B	BAL	no mock community	VP4	1X	unamplified	250528	Pseudomonas phage phi-6	0	13385	536749	0
saliva/OP/BAL spike-in	70B	BAL	no mock community	VP4	1X	unamplified	250528	Vaccinia virus WR	1	194711	536749	0.00956838
saliva/OP/BAL spike-in	70B	BAL	no mock community	VP4	1X	unamplified	250528	phage MS2	0	3569	536749	0
saliva/OP/BAL spike-in	70C	BAL	no mock community	VP4	1X	unamplified	250528	Adeno-associated virus vector	0	3300	137109	0
saliva/OP/BAL spike-in	70C	BAL	no mock community	VP4	1X	unamplified	250528	Enterobacteria phage M13	0	6407	137109	0
saliva/OP/BAL spike-in	70C	BAL	no mock community	VP4	1X	unamplified	250528	Enterobacteria phage T4	0	168903	137109	0
saliva/OP/BAL spike-in	70C	BAL	no mock community	VP4	1X	unamplified	250528	Enterobacteria phage lambda	0	48502	137109	0
saliva/OP/BAL spike-in	70C	BAL	no mock community	VP4	1X	unamplified	250528	Murine hepatitis virus strain A59	0	31335	137109	0
saliva/OP/BAL spike-in	70C	BAL	no mock community	VP4	1X	unamplified	250528	Pseudomonas phage phi-6	0	13385	137109	0
saliva/OP/BAL spike-in	70C	BAL	no mock community	VP4	1X	unamplified	250528	Vaccinia virus WR	0	194711	137109	0
saliva/OP/BAL spike-in	70C	BAL	no mock community	VP4	1X	unamplified	250528	phage MS2	0	3569	137109	0

## Sheet: S3_Amplification
Table S3. Summary of features of tested amplification method.
Amplification methods	Feature summary	Amplification type	Input material	Includes reverse transcription	Expected product size according to manufacturer (bp)
GenomiphiV3	An MDA-based DNA amplification technique that uses random priming and the strand-displacing phi29 polymerase under isothermal condition to allow rolling-circle amplification of genomes	exponential	DNA	No	over 10,000
PTA	An MDA-based amplification method that incorporates exonuclease-resistant terminators to create smaller double-stranded amplification products, which then undergo limited subsequent amplification to avoid the overrepresentation of random loci and alleles resulting from traditional MDA's exponential amplification at locations where the polymerase first extends the random primers	quasi-linear	DNA	No	250-3,500
WTA2 (17 cycles)	RNA is reverse transcribed with non-self-complementary primers composed of a quasi-random 3′ end and a universal 5′ end, where displaced single strands serve as new templates for primer annealing and extension. The resulting cDNA library is amplified by PCR using WTA2 polymerase and a universal end primer.	exponential	RNA and DNA	Yes	100-1,000
MALBAC (17 cycles)	During linear preamplification, primers anneal randomly to single-stranded DNA molecules and are extended by a polymerase with displacement activity at elevated temperatures, creating semi-amplicons and full amplicons. For full amplicons, the 5' end forms a looped DNA with the complementary 3'end, preventing the full amplicon from being used as template and thus ensuring a close-to-linear amplifi…	quasi-linear	DNA	No	300-2,000

## Sheet: S4_VirMock1_ID
TableS4. Genome copy number of input reference viruses in each batch of VirMock1 as quantified by qPCR after direct extraction.
VirMock1_Batch_ID	Virus	genome copy number	Experiment in which the VirMock1 batch was used
250207	T4ghmC	1.55209e+08	Amplification
250207	lambda	2.67173e+07
250207	M13	4.29376e+06
250207	MS2	164051
250207	phi6	7182.34
250207	MHV	1.41491e+07
250207	AAV	6.63068e+06
250207	VV	4.95523e+07
250415	T4ghmC	1.50174e+08	stool spike-in; nuclease titration
250415	lambda	2.3384e+07
250415	M13	3.75964e+06
250415	MS2	3.28477e+08
250415	phi6	1.39935e+06
250415	MHV	2.54408e+06
250415	AAV	1.46549e+07
250415	VV	6.08022e+06
250528	T4ghmC	4.27573e+06	saliva/OP/BAL spike-in; PTA on saliva/OP/BAL spike-in
250528	lambda	3.69527e+06
250528	M13	3.53664e+06
250528	MS2	5.54586e+06
250528	phi6	850249
250528	MHV	1.51447e+06
250528	AAV	4.59061e+06
250528	VV	3.56569e+07
250730	T4ghmC	1.4284e+07	second strand synthesis
250730	lambda	4.32438e+06
250730	M13	3.19675e+06
250730	MS2	1.21422e+07
250730	phi6	679497
250730	MHV	5.22499e+06
250730	AAV	6.5748e+07
250730	VV	1.3621e+07

## Sheet: S5_freeDNARNAnuc_qpcr
TableS5. qPCR CT values of free mouse b2m DNA and free rat total RNA under nuclease titration (none, 0.01X, 0.1X, or 1X nuclease treatment).
Sample	Nuclease	Target Name	CT
VirMock1+freeDNA/RNA	1X	free RNA	Undetermined
VirMock1+freeDNA/RNA	1X	free RNA	Undetermined
VirMock1+freeDNA/RNA	1X	free RNA	Undetermined
VirMock1+freeDNA/RNA	1X	free RNA	Undetermined
VirMock1+freeDNA/RNA	1X	free RNA	Undetermined
VirMock1+freeDNA/RNA	1X	free RNA	Undetermined
VirMock1+freeDNA/RNA	1X	free RNA	Undetermined
VirMock1+freeDNA/RNA	1X	free RNA	Undetermined
VirMock1+freeDNA/RNA	1X	free RNA	Undetermined
SM buffer	1X	free RNA	Undetermined
SM buffer	1X	free RNA	Undetermined
SM buffer	1X	free RNA	Undetermined
VirMock1+freeDNA/RNA	0.1X	free RNA	Undetermined
VirMock1+freeDNA/RNA	0.1X	free RNA	Undetermined
VirMock1+freeDNA/RNA	0.1X	free RNA	Undetermined
VirMock1+freeDNA/RNA	0.1X	free RNA	Undetermined
VirMock1+freeDNA/RNA	0.1X	free RNA	Undetermined
VirMock1+freeDNA/RNA	0.1X	free RNA	Undetermined
VirMock1+freeDNA/RNA	0.1X	free RNA	Undetermined
VirMock1+freeDNA/RNA	0.1X	free RNA	Undetermined
VirMock1+freeDNA/RNA	0.1X	free RNA	Undetermined
SM buffer	0.1X	free RNA	Undetermined
SM buffer	0.1X	free RNA	Undetermined
SM buffer	0.1X	free RNA	Undetermined
VirMock1+freeDNA/RNA	0.01X	free RNA	Undetermined
VirMock1+freeDNA/RNA	0.01X	free RNA	Undetermined
VirMock1+freeDNA/RNA	0.01X	free RNA	Undetermined
VirMock1+freeDNA/RNA	0.01X	free RNA	Undetermined
VirMock1+freeDNA/RNA	0.01X	free RNA	Undetermined
VirMock1+freeDNA/RNA	0.01X	free RNA	Undetermined
VirMock1+freeDNA/RNA	0.01X	free RNA	Undetermined
VirMock1+freeDNA/RNA	0.01X	free RNA	Undetermined
VirMock1+freeDNA/RNA	0.01X	free RNA	Undetermined
SM buffer	0.01X	free RNA	10.5231
SM buffer	0.01X	free RNA	35.5116
SM buffer	0.01X	free RNA	33.7861
VirMock1+freeDNA/RNA	none	free RNA	Undetermined
VirMock1+freeDNA/RNA	none	free RNA	Undetermined
VirMock1+freeDNA/RNA	none	free RNA	Undetermined
VirMock1+freeDNA/RNA	none	free RNA	Undetermined
VirMock1+freeDNA/RNA	none	free RNA	Undetermined
VirMock1+freeDNA/RNA	none	free RNA	Undetermined
VirMock1+freeDNA/RNA	none	free RNA	Undetermined
VirMock1+freeDNA/RNA	none	free RNA	Undetermined
VirMock1+freeDNA/RNA	none	free RNA	Undetermined
SM buffer	none	free RNA	Undetermined
SM buffer	none	free RNA	29.7126
SM buffer	none	free RNA	31.0269
free RNA ctrl (in H2O)	none	free RNA	23.6319
free RNA ctrl (in H2O)	none	free RNA	23.4322
free RNA ctrl (in H2O)	none	free RNA	23.6572
free RNA ctrl (in SM buffer)	none	free RNA	34.2415
free RNA ctrl (in SM buffer)	none	free RNA	Undetermined
free RNA ctrl (in SM buffer)	none	free RNA	28.6914
H2O	none	free RNA	Undetermined
H2O	none	free RNA	Undetermined
VirMock1+freeDNA/RNA	1X	free DNA	30.1578
VirMock1+freeDNA/RNA	1X	free DNA	30.381
VirMock1+freeDNA/RNA	1X	free DNA	28.5208
VirMock1+freeDNA/RNA	1X	free DNA	29.7029
VirMock1+freeDNA/RNA	1X	free DNA	30.0323
VirMock1+freeDNA/RNA	1X	free DNA	28.2751
VirMock1+freeDNA/RNA	1X	free DNA	30.2384
VirMock1+freeDNA/RNA	1X	free DNA	30.1226
VirMock1+freeDNA/RNA	1X	free DNA	28.181
SM buffer	1X	free DNA	24.6182
SM buffer	1X	free DNA	24.5183
SM buffer	1X	free DNA	22.5182
VirMock1+freeDNA/RNA	0.1X	free DNA	28.4541
VirMock1+freeDNA/RNA	0.1X	free DNA	28.5013
VirMock1+freeDNA/RNA	0.1X	free DNA	27.8371
VirMock1+freeDNA/RNA	0.1X	free DNA	27.81
VirMock1+freeDNA/RNA	0.1X	free DNA	28.7243
VirMock1+freeDNA/RNA	0.1X	free DNA	27.7942
VirMock1+freeDNA/RNA	0.1X	free DNA	28.2188
VirMock1+freeDNA/RNA	0.1X	free DNA	28.4297
VirMock1+freeDNA/RNA	0.1X	free DNA	27.9519
SM buffer	0.1X	free DNA	23.4408
SM buffer	0.1X	free DNA	23.5751
SM buffer	0.1X	free DNA	24.4668
VirMock1+freeDNA/RNA	0.01X	free DNA	29.9903
VirMock1+freeDNA/RNA	0.01X	free DNA	29.0561
VirMock1+freeDNA/RNA	0.01X	free DNA	28.3089
VirMock1+freeDNA/RNA	0.01X	free DNA	30.1934
VirMock1+freeDNA/RNA	0.01X	free DNA	28.6009
VirMock1+freeDNA/RNA	0.01X	free DNA	28.3329
VirMock1+freeDNA/RNA	0.01X	free DNA	30.0962
VirMock1+freeDNA/RNA	0.01X	free DNA	28.6578
VirMock1+freeDNA/RNA	0.01X	free DNA	28.9061
SM buffer	0.01X	free DNA	24.3914
SM buffer	0.01X	free DNA	22.5759
SM buffer	0.01X	free DNA	22.3239
VirMock1+freeDNA/RNA	none	free DNA	28.4023
VirMock1+freeDNA/RNA	none	free DNA	28.3738
VirMock1+freeDNA/RNA	none	free DNA	27.8412
VirMock1+freeDNA/RNA	none	free DNA	28.3622
VirMock1+freeDNA/RNA	none	free DNA	28.2883
VirMock1+freeDNA/RNA	none	free DNA	27.9667
VirMock1+freeDNA/RNA	none	free DNA	28.2955
VirMock1+freeDNA/RNA	none	free DNA	28.2105
VirMock1+freeDNA/RNA	none	free DNA	27.9764
SM buffer	none	free DNA	23.7215
SM buffer	none	free DNA	25.5297
SM buffer	none	free DNA	25.366
free DNA ctrl (in H2O)	none	free DNA	14.713
free DNA ctrl (in H2O)	none	free DNA	14.4055
free DNA ctrl (in H2O)	none	free DNA	14.5408
free DNA ctrl (in SM buffer)	none	free DNA	14.0913
free DNA ctrl (in SM buffer)	none	free DNA	14.1273
free DNA ctrl (in SM buffer)	none	free DNA	13.9549
H2O	none	free DNA	Undetermined
H2O	none	free DNA	Undetermined

## Sheet: S6_300vs1000cycle_contig
TableS6. Comparison of 300-cycle kit vs 1000-cycle kit regarding median lengths of total and viral contigs with and without normalization to total bases sequenced per sample.
Mock_Community	Sample_type	cycle_number	all contig					viral contig
			median length (bp)	average length (bp)	median normalized length (bp/milliob sample bases sequenced)	average normalized length (bp/milliob sample bases sequenced)	number of total contigs	median length (bp)	average length (bp)	median normalized length (bp/milliob sample bases sequenced)	average normalized length (bp/milliob sample bases sequenced)	number of viral contigs
mock community spiked-in	SM buffer	1000	389.5	461.931	1152.11	1876.52	274	1187	1187	3066.27	3066.27	1
mock community spiked-in	SM buffer	300	373	434.801	78.8313	135.715	156	1027.5	1027.5	175.703	175.703	2
mock community spiked-in	stool	1000	576	780.214	0.684625	0.931785	137012	1887.5	4900.08	2.26873	5.82721	2844
mock community spiked-in	stool	300	449	863.238	0.39406	0.755595	52445	2406	7604.83	2.07296	6.63812	1535
no mock community	SM buffer	1000	399	432.222	1069.25	1384.29	392	NA	NA	NA	NA	0
no mock community	SM buffer	300	248	247.556	71.3358	63.4537	649	NA	NA	NA	NA	0
no mock community	stool	1000	587	787.167	0.728176	0.983294	145329	1878.5	4751.06	2.39104	5.90974	2924
no mock community	stool	300	450	839.512	0.335221	0.622931	58517	2288	7690.79	1.69863	5.69964	1539

## Sheet: S7_seq_depth
Table S7. Sequencing depth and average lengths of viral contigs of samples spiked with VirMock1 and sequenced with a 300-cycle kit in this study.
Sample_ID	Experiment	seq_depth	mean_sample_vlen	se_sample_vlen
1001A	nuclease titration	2978335	28816.8	15169.9
1001B	nuclease titration	1679162	45021.1	24244.9
1001C	nuclease titration	2220328	50744.9	26720.9
1002A	nuclease titration	814819	8384.62	2764.02
1002B	nuclease titration	1029320	11385.8	5595.29
1002C	nuclease titration	842032	10073.4	5807.71
1003A	nuclease titration	727582	8831.94	2132
1003B	nuclease titration	655970	14425	7594.06
1003C	nuclease titration	856545	15164.2	7163.79
1004A	nuclease titration	662590	12698.2	3399.42
1004B	nuclease titration	682758	14777.2	7166.69
1004C	nuclease titration	766774	8880.57	1351.7
1012A	nuclease titration w/ stool spike-in	1715912	8349.54	1045.7
1012B	nuclease titration w/ stool spike-in	1515878	7396.15	856.072
1012C	nuclease titration w/ stool spike-in	1705693	7476.79	831.758
1013A	nuclease titration w/ stool spike-in	1833635	6881.89	777.614
1013B	nuclease titration w/ stool spike-in	1571873	7418.1	818.08
1013C	nuclease titration w/ stool spike-in	2380062	7173.35	797.434
1014A	nuclease titration w/ stool spike-in	2627835	7416.54	687.883
1014B	nuclease titration w/ stool spike-in	1676744	7344.88	854.144
1014C	nuclease titration w/ stool spike-in	1551137	7203.9	800.22
1015A	nuclease titration w/ stool spike-in	1695707	7532.4	859.981
1015B	nuclease titration w/ stool spike-in	1020187	7868.52	996.46
1015C	nuclease titration w/ stool spike-in	1488567	7551.28	912.685
1017A-1	base modification	2545167	13771.4	5490.65
1017B-1	base modification	2094964	13812.7	5475.06
1017C-1	base modification	1817734	12952.6	5582.25
1018A-1	base modification	3330811	36762.1	22653.2
1018B-1	base modification	2834379	28942.3	17786.4
1018C-1	base modification	3807319	33152.2	19971.2
1019A-1	base modification	3787311	32092.8	19850.1
1019B-1	base modification	3594777	32152.9	19838.2
1019C-1	base modification	3248470	32742.6	20027.2
1020A-1	base modification	3395126	28325.2	17675.7
1020B-1	base modification	4468315	28569.4	17682.7
1020C-1	base modification	3639303	28945.3	17591.1
250225_F1	Amplification	679536	1227.38	74.1039
250225_F2	Amplification	738862	1657.38	154.466
250225_F3	Amplification	570637	1451.67	135.462
250225_F4	Amplification	158159	1823.83	236.26
250225_F5	Amplification	93117	1673	304.789
250225_F6	Amplification	226396	2463.61	582.299
250225_F7	Amplification	110563	1539.36	118.258
250225_F8	Amplification	84307	1322.75	98.614
250226_A1	Amplification	1846709	17051.4	10186.8
250226_A2	Amplification	2692166	13001.5	7576.86
250226_A3	Amplification	2157978	13530.2	7902.21
250226_A4	Amplification	1353488	21642.3	13108.5
250226_A5	Amplification	1136589	21039.1	12290.2
250226_A6	Amplification	1601933	30605.2	14330.1
250226_A7	Amplification	2045039	4359.77	419.094
250226_A8	Amplification	1394329	4196.76	456.918
250226_A9	Amplification	2242207	4405.32	444.817
250226_C10	Amplification	1344690	10643.2	2485.88
250226_C11	Amplification	1882207	9966.47	2382.18
250226_C12	Amplification	1467759	6532.16	1368.2
250226_C7	Amplification	1265625	2195.3	231.568
250226_C8	Amplification	1235173	2476.5	598.485
250226_C9	Amplification	2083874	3127.1	696.791
250226_D1	Amplification	2059241	3328.21	220.138
250226_D2	Amplification	1746187	3112.1	193.597
250226_D3	Amplification	2253325	3166.49	213.827
250226_F1	Amplification	1159756	31722.4	14765.3
250226_F2	Amplification	1517617	35162.9	7002.56
250226_F3	Amplification	1322375	12658.6	2606.63
250226_F4	Amplification	198891	2836.63	407.344
250226_F5	Amplification	158651	2791.87	562.344
250226_F6	Amplification	67493	1406	295.763
250226_F7	Amplification	309901	3247.75	415.843
250226_F8	Amplification	571928	4262.66	498.629
250226_F9	Amplification	441262	3116.08	287.898
3001A	second strand synthesis	2412780	20494	6881.21
3001B	second strand synthesis	2155775	21305.7	4849.29
3001C	second strand synthesis	2885147	21718.3	8810.72
3002A	second strand synthesis	191745	1089	35.9792
3002B	second strand synthesis	1266336	14000.8	3638.71
3002C	second strand synthesis	2034224	21080.8	5163.88
3003A	second strand synthesis	2277536	27811	10027.7
3003B	second strand synthesis	2608005	21198	8355.59
3003C	second strand synthesis	2781461	23993.4	10281.4
3004A	second strand synthesis	3451472	21704	10001.4
3004B	second strand synthesis	2994937	26934.4	11871.7
3004C	second strand synthesis	1716958	17132.5	7127.59
3005A	second strand synthesis	3491758	27337.8	9585.69
3005B	second strand synthesis	2979887	22503	7385.69
3005C	second strand synthesis	2896672	19298.6	3645.22
3006A	second strand synthesis	2327762	10904.2	5246.94
3006B	second strand synthesis	3064235	26302.8	9402.58
3006C	second strand synthesis	2925352	14928.2	6123.85
3007A	second strand synthesis	2784343	20590.3	8575.68
3007B	second strand synthesis	2696959	15106.2	5953.57
3007C	second strand synthesis	2740816	18416.1	7773.37
3008A	second strand synthesis	5421794	31084.1	12995.4
3008B	second strand synthesis	2473363	15408.6	3596.19
3008C	second strand synthesis	2365046	12214.1	3004.09
3009A	second strand synthesis	1329572	4993.84	903.772
3009B	second strand synthesis	1288899	5901.79	943.298
3009C	second strand synthesis	1258445	4900.93	1011.4
3010A	second strand synthesis	2148272	19411	9827.29
3010B	second strand synthesis	1904714	17334.5	7597.3
3010C	second strand synthesis	1839365	18054	10017
3011A	second strand synthesis	2846223	20511.5	10494.4
3011B	second strand synthesis	2315428	24601.4	10105.1
3011C	second strand synthesis	2487549	23758.7	11284.2
3012A	second strand synthesis	3104405	20278.7	7177.32
3012B	second strand synthesis	3496107	19144	5290.58
3012C	second strand synthesis	2382304	12403.5	2327.7
3013A	second strand synthesis	2590597	10600.8	2577.22
3013B	second strand synthesis	2101485	17197.5	6219.31
3013C	second strand synthesis	2728262	27689.7	12269.5
3014A	second strand synthesis	2126504	14629.2	7207.34
3014B	second strand synthesis	2433247	14672.6	6773.44
3014C	second strand synthesis	2997204	16200.7	7361.29
47A	stool spike-in	19364	1027.5	23.5
48A	stool spike-in	3630396	7467.68	603.139
48B	stool spike-in	3611620	7585.23	658.119
48C	stool spike-in	4159449	7762.56	650.52
51A	stool spike-in	778188	34541.1	14808.9
51B	stool spike-in	808938	31369.9	11417.7
51C	stool spike-in	630559	34573.5	13471.8
53A	stool spike-in	79470	5431.27	1673.08
53B	stool spike-in	138415	17515.4	11053.6
53C	stool spike-in	59912	7158.76	2366.77
54A	stool spike-in	3143796	7239.17	788.155
54B	stool spike-in	3059551	7092.94	712.169
54C	stool spike-in	4196737	7907.88	756.217
58A	stool spike-in	1602802	8075.53	851.657
58B	stool spike-in	1140136	7792.65	835.911
58C	stool spike-in	1042826	7633.23	906.688
61A	saliva/OP/BAL spike-in	803380	9696.56	2926.74
61B	saliva/OP/BAL spike-in	778190	9087.32	2358.58
61C	saliva/OP/BAL spike-in	652127	9705.04	2976.66
62A	saliva/OP/BAL spike-in	42531	2853	1500
62C	saliva/OP/BAL spike-in	19849	2448	NA
63A	saliva/OP/BAL spike-in	503959	7604.01	1443.94
63B	saliva/OP/BAL spike-in	225751	5339.6	1140.49
63C	saliva/OP/BAL spike-in	507161	6986.77	1430.64
67A	saliva/OP/BAL spike-in	312836	3067.14	1044.45
67B	saliva/OP/BAL spike-in	315981	2804.73	681.731
67C	saliva/OP/BAL spike-in	219901	1947.57	366.347
69A	saliva/OP/BAL spike-in	541658	6418.5	727.013
69B	saliva/OP/BAL spike-in	738892	2025.5	223.065
69C	saliva/OP/BAL spike-in	581834	2297	441.58
PTA_34A	Amplification	690059	89263	85349
PTA_34B	Amplification	633435	24751.1	11254.4
PTA_34C	Amplification	634986	34804.8	16868
PTA_35A	Amplification	558699	23164.3	10565.2
PTA_35B	Amplification	631598	21618.9	7452.07
PTA_35C	Amplification	439318	13930.1	6350.21
PTA_36A	Amplification	678143	4320.91	951.665
PTA_36B	Amplification	525624	4211.13	1466.03
PTA_36C	Amplification	510283	3928.85	1274.6
PTA_61A	PTA on saliva/OP/BAL spike-in	1975813	24774.8	11687.9
PTA_61B	PTA on saliva/OP/BAL spike-in	1578728	25536.5	11228.1
PTA_61C	PTA on saliva/OP/BAL spike-in	1929625	23713.4	10986.9
PTA_62A	PTA on saliva/OP/BAL spike-in	815707	10073.9	4167.96
PTA_62B	PTA on saliva/OP/BAL spike-in	1074118	16920.7	8214.76
PTA_62C	PTA on saliva/OP/BAL spike-in	1850776	9162.71	1968.47
PTA_63A	PTA on saliva/OP/BAL spike-in	1933261	8432.41	968.837
PTA_63B	PTA on saliva/OP/BAL spike-in	1335076	7890.77	1039.79
PTA_63C	PTA on saliva/OP/BAL spike-in	1343497	6531.92	784.617
PTA_67A	PTA on saliva/OP/BAL spike-in	897614	4303.4	1536.29
PTA_67B	PTA on saliva/OP/BAL spike-in	1030495	2769.61	301.631
PTA_67C	PTA on saliva/OP/BAL spike-in	1477615	6271.42	880.39
PTA_69A	PTA on saliva/OP/BAL spike-in	1485588	3341.75	1787.62
PTA_69B	PTA on saliva/OP/BAL spike-in	1581403	2799.5	801.118
PTA_69C	PTA on saliva/OP/BAL spike-in	1580610	3046.5	1875.53

## Sheet: S8_base_mod
TableS8. Relative abundance of lambda and T4 with different base modifications in lambda-T4 mixtures as quantified by RPKM via sequencing and by genome copy numbe via qPCR.
Experiment	Sample_ID	Mock_Community	reference_genome	sequencing_relative_abundance	qPCR_relative_abundance	sequencing_relative_abundance_normalized_to_qpcr_relative_abundance
base modification	1017A	lambda	Enterobacteria phage T4	0.000116858	0.000134884	0.866358
base modification	1017A	lambda	Enterobacteria phage lambda	0.999836	0.999865	0.999971
base modification	1017B	lambda	Enterobacteria phage T4	0.000111334	5.99273e-05	1.85781
base modification	1017B	lambda	Enterobacteria phage lambda	0.999843	0.99994	0.999903
base modification	1017C	lambda	Enterobacteria phage T4	0.000110776	0.000190717	0.580839
base modification	1017C	lambda	Enterobacteria phage lambda	0.999851	0.999809	1.00004
base modification	1018A	lambda + T4ghmC	Enterobacteria phage T4	0.121111	0.435151	0.278319
base modification	1018A	lambda + T4ghmC	Enterobacteria phage lambda	0.878831	0.564849	1.55587
base modification	1018B	lambda + T4hmC	Enterobacteria phage T4	0.511075	0.458734	1.1141
base modification	1018B	lambda + T4hmC	Enterobacteria phage lambda	0.488902	0.541266	0.903257
base modification	1018C	lambda + T4ghmC	Enterobacteria phage T4	0.171869	0.43105	0.398722
base modification	1018C	lambda + T4ghmC	Enterobacteria phage lambda	0.828078	0.56895	1.45545
base modification	1019A	lambda + T4hmC	Enterobacteria phage T4	0.538109	0.422757	1.27286
base modification	1019A	lambda + T4hmC	Enterobacteria phage lambda	0.461873	0.577243	0.800136
base modification	1019B	lambda + T4hmC	Enterobacteria phage T4	0.558263	0.430326	1.2973
base modification	1019B	lambda + T4hmC	Enterobacteria phage lambda	0.441716	0.569674	0.775383
base modification	1019C	lambda + T4ghmC	Enterobacteria phage T4	0.167586	0.354749	0.472407
base modification	1019C	lambda + T4ghmC	Enterobacteria phage lambda	0.832352	0.645251	1.28997
base modification	1020A	lambda + T4C	Enterobacteria phage T4	0.818933	0.856587	0.956042
base modification	1020A	lambda + T4C	Enterobacteria phage lambda	0.180954	0.143413	1.26177
base modification	1020B	lambda + T4C	Enterobacteria phage T4	0.824677	0.839963	0.981802
base modification	1020B	lambda + T4C	Enterobacteria phage lambda	0.175234	0.160037	1.09495
base modification	1020C	lambda + T4C	Enterobacteria phage T4	0.816365	0.859539	0.949771
base modification	1020C	lambda + T4C	Enterobacteria phage lambda	0.183519	0.140461	1.30655
base modification	1021A	SM buffer	Enterobacteria phage T4	0.359838	0.392056	0.917823
base modification	1021A	SM buffer	Enterobacteria phage lambda	0.510521	0.607944	0.839749
base modification	1021B	SM buffer	Enterobacteria phage T4	0.775389	0.537147	1.44353
base modification	1021B	SM buffer	Enterobacteria phage lambda	0.112509	0.462853	0.243077
base modification	1021C	SM buffer	Enterobacteria phage T4	NA	0.404788	NA
base modification	1021C	SM buffer	Enterobacteria phage lambda	NA	0.595212	NA

## Sheet: S9_Key_Reagents
TableS9.Key reagents
Reagent	Application	Source	Reference
SuperScript IV RT	Whole Genome Sequencing	Thermo Fisher Scientific, Waltham, USA	18090050
SuperScript III RT	Whole Genome Sequencing	Thermo Fisher Scientific, Waltham, USA	18080051
SS III First Strand 5x Buffer	Whole Genome Sequencing	Thermo Fisher Scientific, Waltham, USA	18080051
Random Hexamers	Whole Genome Sequencing	Thermo Fisher Scientific, Waltham, USA	18080051
Dithiothreitol	Whole Genome Sequencing	Thermo Fisher Scientific, Waltham, USA	18080051
Molecular Grade Water	Whole Genome Sequencing	Thermo Fisher Scientific, Waltham, USA	18080051
Deoxynucleotide Mix	Whole Genome Sequencing	New England Biolabs, Ipswich, USA	N0447S
DNA polymerase I, Large (Klenow) fragment	Whole Genome Sequencing	New England Biolabs, Ipswich, USA	M0210L
NEB Buffer 2	Whole Genome Sequencing	New England Biolabs, Ipswich, USA	M0210L
Q5 Hot Start Polymerase	Whole Genome Sequencing	New England Biolabs, Ipswich, USA	M0493L
Q5 5x Reaction Buffer	Whole Genome Sequencing	New England Biolabs, Ipswich, USA	M0493L
AMPure XP	Whole Genome Sequencing	Beckman Coulter, Brea, USA	A63882
Qubit 1X dsDNA Kit	Whole Genome Sequencing	Invitrogen Corp., Waltham, USA	Q33230
Quant-iT PicoGreen Kit	Whole Genome Sequencing	Invitrogen Corp., Waltham, USA	P7589
IDT for Illumina DNA/RNA UD Indexes A	Whole Genome Sequencing	Illumina Inc., San Diego, USA	20027213
IDT for Illumina DNA/RNA UD Indexes B	Whole Genome Sequencing	Illumina Inc., San Diego, USA	20027214
IDT for Illumina DNA/RNA UD Indexes C	Whole Genome Sequencing	Illumina Inc., San Diego, USA	20027215
IDT for Illumina DNA/RNA UD Indexes D	Whole Genome Sequencing	Illumina Inc., San Diego, USA	20027216
Nextera XT DNA Library Preparation Kit	Whole Genome Sequencing	Illumina Inc., San Diego, USA	FC-131-1096
MiniSeq Mid Output Cartridge (300 Cycles)	Whole Genome Sequencing	Illumina Inc., San Diego, USA	20001311
NextSeq XLEAP SBS P1 300 Cycle	Whole Genome Sequencing	Illumina Inc., San Diego, USA	20100982
MicroAmp Optical 96-Well Reaction Plate	RT-qPCR	Thermo Fisher Scientific, Waltham, USA	N8010560
QiaAmp Viral RNA mini kit	RT-qPCR	Qiagen, Hilden, Germany	52906
Supplemental Buffer AVL (155 ml) - 155 ml for Virome Prep	Virome Prep	Qiagen, Hilden, Germany	19073
Dulbecco’s Phosphate-Buffered Saline 1X without calcium and magnesium	RT-qPCR	Corning, Manassas, USA	21-031-CM
Vacuum Filtration System PES Membrane 0.45um Sterile	Filtration of Reagents	Thomas Scientific, Swedesboro, NJ, USA	07630-08
Vivaclear MINI 0.8µm PES filter	Sample Purification	Sartorius, Lower Saxony, Göttingen, Germany	VK01P042
Amicon Ultra-15 Centrifugal Filter Units 100 kDa MWCO 15ml	Virome Prep	Sigma-Aldrich, Oakville, Canada	UFC910008
Autofil Bottle-Top Vacuum Filter Assembly, 1000 mL, 0.22 um	Virome Prep	Foxx Life Sciences, Londonderry, USA	FOX-1103-RLS
Amicon Ultra-4 Centrifugal Filter 100 kDa MWCO 4ml	Virome Prep	Sigma-Aldrich, Oakville, Canada	UFC810096
Snap Cap Low Retention 1.5 mL Microcentrifuge Tubes	Sample Storage and Manipulation	Thermo Fisher Scientific, Waltham, USA	3451
Eppendorf PCR Strip Tubes	Nucleic Acid Amplification and RT-qPCR	Thermo Fisher Scientific, Waltham, USA	951010022
Complete Whole Transcriptome Amplification Kit (WTA2)	Nucleic Acid Amplification	MilliporeSigma, Burlington, MA, USA	WTA2-50RXN
MALBAC Single Cell WGA Kit	Nucleic Acid Amplification	TATAA Biocenter, Göteborg, Sweden	KT110700110
Primary Template-Directed Amplification (PTA) Kit	Nucleic Acid Amplification	BioSkryb, Durham, NC, USA	100954
GenomiPhi V3 Ready-To-Go DNA Amplification Kit	Nucleic Acid Amplification	Cytiva, Marlborough, MA, USA	25-6601-24
Rat XpressRef Universal Total RNA	Sample Preparation Validation Experiments	Qiagen, Hilden, Germany	338116
mouse_b2m_2024-10-02 custom oligo sequence	Sample Preparation Validation Experiments	Integrated DNA Technologies Inc., Coralville, Iowa, USA
Human exempt label	Sample Collection	Thermo Fisher Scientific, Waltham, USA	22-130-070
Plastic bag gallon size	Sample Collection	Office Depot	507271
Gloves (1 pair per sample)	Sample Collection	Thermo Fisher Scientific, Waltham, USA	50706
Speciman collection system	Sample Collection	Thermo Fisher Scientific, Waltham, USA	2544208
Bench underpads	Aliquoting/Archiving	VWR	56616-030
Cryogenic Tubes Nalgene™ General Long-Term Storage	Aliquoting/Archiving	Nalgene, Rochester, NY	5000-1020
2 inch boxes - freezer boxes with dividers	Aliquoting/Archiving	Thermo Fisher Scientific, Waltham, USA	3395464
wooden applicators - stool aliquoting	Aliquoting/Archiving	Thermo Fisher Scientific, Waltham, USA	22-029-641
2 x 15ml cryoextract tube per sample residual stool	Aliquoting/Archiving	Med Supply Partners	G07-6363
2 inch boxes - freezer boxes for storage fecal cryoextract tubes (9x9)	Aliquoting/Archiving	Thermo Fisher Scientific, Waltham, USA	03-395-464
Tongue depressors - stool aliquoting	Aliquoting/Archiving	Thermo Fisher Scientific, Waltham, USA	22-025-203
Disposable lab gown	Aliquoting/Archiving	Thermo Fisher Scientific, Waltham, USA	10400
Gloves (2 pairs per sample)	Aliquoting/Archiving	Thermo Fisher Scientific, Waltham, USA	50706
Face mask	Aliquoting/Archiving	Thermo Fisher Scientific, Waltham, USA	47080
Hair net	Aliquoting/Archiving	Thermo Fisher Scientific, Waltham, USA	128970022
Biohazard bag	Aliquoting/Archiving	Thermo Fisher Scientific, Waltham, USA	01815B
Barcode labels: 1 per stored vial	Aliquoting/Archiving	Thermo Fisher Scientific, Waltham, USA	B33-179-492
barcode ribbon	Aliquoting/Archiving	Thermo Fisher Scientific, Waltham, USA	B30-R6400
BD pre-filled saline syringe	Sample Collection	Thomas Scientific, Swedesboro, USA	22A00C409 (CS/1)
Copan OP swab	Sample Collection	Thermo Fisher Scientific, Waltham, USA	23600957
Copan NP swab	Sample Collection	Thermo Fisher Scientific, Waltham, USA	23600950
Sterile specimen container blue top	Sample Collection	Thermo Fisher Scientific, Waltham, USA	16320730
15 mL centrifuge conical tubes	Sample Collection	Thermo Fisher Scientific, Waltham, USA	12565269
Screw cap micro tube 2 mL sterile cryovial	Sample Collection	SARSTEDT, Nümbrecht, Germany	72.694.306
black permanent markers	Sample Collection
Pipette	Sample Collection
Forceps	Sample Collection
Biohazard bags	Sample Collection
Urine pregnancy test	Sample Collection	Supplied by CHPS unit
Bandaids	Sample Collection
Gauze	Sample Collection
Alcohol pads	Sample Collection
Tourniquettes	Sample Collection
Absorption pads	Sample Collection
Conmed Protected specimen brush	Sample Collection	MFI Medical	CNM-130
Red top tubes	Sample Collection	MedSupply Partners	K01-302718
EDTA (purple top) tube	Sample Collection	Fisher	02-657-32
Serum separater gold top tubes	Sample Collection	Fisher	22-040-546
Zymo DNA/RNA Shield blood tube	Sample Collection	Sycamore Life Sciences	R1150
500 um Strainer	Stool Homogenization	VWR International, Swedesboro, USA	43-50500-03
MilliporeSigma™ Steriflip™ Sterile Disposable Vacuum Filter Units 0.22 µM	Virome Prep	MilliporeSigma, Burlington, MA, USA	SCGP00525
RNase, DNase-free	Virome Prep	Roche	11119915001
DNase I recombinant, RNase-free	Virome Prep	Roche	4716728001
Incubation Buffer, 10x concentrated	Virome Prep	Roche	4716728001
MICROPLATE, 96 WELL, PS, F-BOTTOM (CHIMNEY WELL) µCLEAR®, BLACK, MED. BINDING	Whole Genome Sequencing	Greiner Bio-One North America Inc., Monroe, USA	655096
2.0 mL Collection Tubes	Virome Prep	Qiagen, Hilden, Germany	19201
Glass beads, 1.5 mm		Thermo Fisher Scientific, Waltham, USA	AC465941000

## Sheet: S10_qPCR_probeprimers
TableS10. qPCR probes and primers used in this study.
Purpose	Identity	target gene	qPCR forward primer	qPCR reverse primer	qPCR probe	qPCR amplicon
VirMock1	Enterobacteria phage T4	gp18 (tail)	GCTGAAGTAACAGCAGGAGATT	GGCACAAGAACCTGCAATAAAC	/56-FAM/TG GGA CTT C/ZEN/T TTG CTG ACC GTG AA/3IABkFQ/	GCTGAAGTAACAGCAGGAGATTTGATGGAAGCTTGGGACTTCTTTGCTGACCGTGAATCTGTTGACGTTCAACTGTTTATTGCAGGTTCTTGTGCC
VirMock1	Enterobacteria phage lambda	p78 (head protein)	GTCAGACCAGATTGAAACGATAA	TCGCACTTGATCGAATATTTCT	/56-FAM/CG CCC TCG T/ZEN/A TCA CAT GGA AGG TT/3IABkFQ/	GTCAGACCAGATTGAAACGATAAAAACGATAATGCAAACTACGCGCCCTCGTATCACATGGAAGGTTTTACCAATGGCTCAGGTTGCCATTTTTAAAGAAATATTCGATCAAGTGCGA
VirMock1	Pseudomonas phage phi-6	phi6, segment L, terminase	CGATCAACACTGTCGTCATCAA	GCAGAACCGAAGGACGAATATC	/56-FAM/CG TAC ATC G/ZEN/C TGC TGT TAT GGA GCT /3IABkFQ/	CGATCAACACTGTCGTCATCAAGACGTACATCGCTGCTGTTATGGAGCTCGCCTCCAAGCAAGGTGGTTCGTTGGCCGGTGTGGATATTCGTCCTTCGGTTCTGC
VirMock1	phage MS2	head protein	GCTGAATGGATCAGCTCTAACT	CAGTCTGGGTTGCCACTTTA	/56-FAM/TG ATG GTG T/ZEN/A TTT GCG ATT CTG CGC /3IABkFQ/	GCTGAATGGATCAGCTCTAACTCGCGTTCACAGGCTTACAAAGTAACCTGTAGCGTTCGTCAGAGCTCTGCGCAGAATCGCAAATACACCATCAAAGTCGAGGTGCCTAAAGTGGCAACCCAGACTG
VirMock1	Enterobacteria phage M13	major coat protein	CTTTAACTCCCTGCAAGCCT	TCTTAAACAGCTTGATACCGATAGT	/56-FAM/CA ACA ACC A/ZEN/T CGC CCA CGC ATA AC/3IABkFQ/	CTTTAACTCCCTGCAAGCCTCAGCGACCGAATATATCGGTTATGCGTGGGCGATGGTTGTTGTCATTGTCGGCGCAACTATCGGTATCAAGCTGTTTAAGA
VirMock1	Adeno-associated virus vector	GFP	GAACCGCATCGAGCTGAA	TGCTTGTCGGCCATGATATAG	/56-FAM/ATCGACTTC/ZEN/AAGGAGGACGGCAAC/3IABKFQ	GAACCGCATCGAGCTGAAgggcatcgacttcaaggaggacggcaacatcctggggcacaagctggagtacaactacaacagccacaacgtCTATATCATGGCCGACAAGCA
VirMock1	Murine hepatitis virus strain A59	nsp15	CGATGATTAAAGGCCCACAAC	CGTCTTTACGCACAGCAAAC	/56-FAM/TGGCGTAGT/ZEN/TGTGGAGAAAGTTGGAG/3IABkFQ/	CGATGATTAAAGGCCCACAACGTGCCGATTTGAATGGCGTAGTTGTGGAGAAAGTTGGAGATTCTGATGTGGAATTTTGGTTTGCTGTGCGTAAAGACG
VirMock1	Vaccinia virus WR	E9L	CGGCTAAGAGTTGCACATCCA	CTCTGCTCCATTTAGTACCGATTCT	/56-FAM/AGGACGTAG/ZEN/AATGATCTTGTA/3IABkFQ/	CTCTGCTCCATTTAGTACCGATTCTAGATACAAGATCATTCTACGTCCTATGGATGTGCAACTCTTAGCCG
control_freeDNA	Mus musculus beta-2 microglobulin (B2m)	b2m	TGGTCTTTCTGGTGCTTGTC	GGGTGGAACTGTGTTACGTAG	/56-FAM/TGGGCGATC/ZEN/AGCGTCTTGAAGTAAT/3IABkFQ/	TGGTCTTTCTGGTGCTTGTCTCACTGACCGGCCTGTATGCTATCCAGAAAACCCCTCAAATTCAAGTATACTCACGCCACCCACCGGAGAATGGGAAGCCGAACATACTGAACTGCTACGTAACACAGTTCCACCC

[truncated: 5 more sheets: S11_qPCR_plasmidDNAinserts, S12_LC-MS_mass, S13_LC-MS_quant, S14_reference_accession, S15_sample_metadata]
